# Supplementary material for: CMV titer associations with cognition and the plasma proteome implicate FLT1 and neurovascular mechanisms as potential moderators
Source: J Neuroinflammation. 2026 Apr 16;23:169. doi: 10.1186/s12974-026-03800-8 (PMC13214193; doi:10.1186/s12974-026-03800-8)
Supplement: Supplementary file 2 — Supplementary Material 2. [file 12974_2026_3800_MOESM2_ESM.xlsx]

## Sheet: sTable 1
sTable 1. Sample characteristics
The Monongahela-Youghiogheny Healthy Aging Team (MYHAT) study	Titer-Cognition sample (n=1,003)	Titer-Proteomic sample (n=43)
Demographic Variables
Age (yrs)	78.0 (7.5)	69.8 (4.4)
Women	599 (59.7)	24 (55.8)
Race (white)	959 (95.6)	39 (90.7)
Race (non-white)	44 (4.4)	4 (9.3)
Black or African American	39 (3.9)	4 (9.3)
Asian	2 (0.2)	0 (0.0)
More than one race	3 (0.3)	0 (0.0)
Education (yrs)	12.9 (2.5)	13.8 (2.3)
APOEε4 alleles
0	791 (78.9)	34 (79.1)
≥ 1	205 (20.4)	9 (20.9)
Mean follow up time	7.6 (4.9)	--
Median follow up time	7	--
Global Neurodegeneration Proteomics Consortium (GNPC)	Proteomic sample (n=1,685)
Demographic Variables
Age (yrs)	71.2 (9.4)
Women	985 (58.5)
Race (white)	100 (5.9)
Race (non-white)	14 (0.8)
Black or African American	1 (0.1)
American Indian or Alaska Native	2 (0.1)
Asian	11 (0.7)
Race (not reported)	1571 (93.2)
Education (yrs)	9.2 (5.3)
APOEε4 alleles
0	891 (52.9)
≥ 1	451 (26.8)
Baltimore Longitudinal Study of Aging (BLSA)	Titer-Proteomic sample (n=323)	Titer-MRI sample (n=216)	Titer-Cognition sample (n=189)
Demographic Variables
Age (yrs)	77.6 (10.1)	76.6 (9.2)	78.7 (9.6)
Women	141 (43.7)	87 (40.3)	86 (45.5)
Race (white)	253 (78.3)	160 (74.1)	153 (81.0)
Race (non-white)	65 (20.1)	51 (23.6)	35 (22.9)
Black or African American	59 (18.3)	45 (20.8)	30 (19.6)
American Indian or Alaska Native	1 (0.3)	1 (0.5)	1 (0.7)
Asian	4 (1.2)	4 (1.9)	3 (2.0)
Native Hawaiian or Other Pacific Islander	1 (0.3)	1 (0.5)	1 (0.7)
Race (not reported)	5 (1.6)	5 (2.3)	1 (0.7)
Education (yrs)	17.1 (2.3)	17.1 (2.4)	17.4 (2.4)
APOEε4 alleles
0	218 (67.5)	152 (70.4)	128 (67.7)
≥ 1	96 (29.7)	58 (26.9)	58 (30.7)
Cognitive Status
Dementia	91 (28.2)	19 (8.8)	91 (48.1)
UK Biobank (UKB)	Titer-Proteomic-Cognition sample (n=956)
Demographic variables
Age (yrs)	57.1 (8.3)
Women	536 (56.1)
Race (white)	887 (92.8)
Race (non-white)	51 (5.3)
Asian	19 (2.0)
African	14 (1.5)
Caribbean	10 (1.1)
More than one race	8 (0.8)
Race (not reported)	18 (1.9)
Education
A levels/AS levels or equivalent	48 (5.0)
College or university degree	305 (31.9)
CSEs/O Levels	144 (15.1)
NVQ, HND, HNC, or equivalent	119 (12.4)
Other professional qualifications	155 (16.2)
None of the above	176 (18.4)
Prefer not to answer	7 (0.7)
APOEε4 alleles
0	719 (75.2)
≥ 1	208 (21.8)
Cognitive Status
All cause dementia	29 (3.0)
Alzheimer’s disease dementia	15 (1.6)
Mean follow up time	14.6 (2.9)
Median follow up time	15.4
Values are displayed as means (standard deviation) and frequencies (percentages).

## Sheet: sTable 2
sTable 2A. Associations of continuous antibody measurements with cross-sectional cognitive performance in MYHAT
Antibody	Domain/task	Beta	SE	t	p	FDR	Lower CI (95%)	Upper CI (95%)
toxo	Attention	-0.0040431	0.0101742	-0.397389	0.691166	0.924267	-0.0240085	0.0159223
toxo	DigitsForward	-0.00451689	0.0141934	-0.318238	0.750372	0.924267	-0.0323695	0.0233357
toxo	TrailsA	0.00527643	0.0132977	0.396794	0.691606	0.924267	-0.0208188	0.0313717
toxo	Executive	-0.0156671	0.00942685	-1.66197	0.0968356	0.68795	-0.034166	0.00283176
toxo	ClockDrawing	-0.0268649	0.0131761	-2.03891	0.0417247	0.68795	-0.0527212	-0.00100853
toxo	TrailsB	0.00256009	0.0129264	0.198051	0.843048	0.924267	-0.0228077	0.0279279
toxo	VerbalLetters	-0.00278226	0.0144253	-0.192874	0.847097	0.924267	-0.0310897	0.0255252
toxo	Language	-0.0066896	0.00942391	-0.709854	0.477962	0.860331	-0.0251827	0.0118035
toxo	TokenTest	0.00343863	0.0131617	0.26126	0.793947	0.924267	-0.0223896	0.0292668
toxo	VerbalAnimals	-0.00123522	0.0132413	-0.0932858	0.925696	0.943161	-0.0272197	0.0247492
toxo	BostonNaming59	-0.0209828	0.0128165	-1.63716	0.101919	0.68795	-0.0461339	0.00416837
toxo	BostonNaming	0.00236255	0.0140922	0.167649	0.866893	0.924267	-0.0252914	0.0300165
toxo	Memory	-0.00935933	0.0100809	-0.928423	0.353414	0.822976	-0.0291417	0.010423
toxo	FluidObject	-0.00367103	0.0135592	-0.270741	0.786647	0.924267	-0.030279	0.0229369
toxo	WMS	-0.00874675	0.0130195	-0.671818	0.501856	0.874201	-0.0342957	0.0168022
toxo	VisualRepro	-0.00374438	0.0125214	-0.299038	0.764974	0.924267	-0.0283159	0.0208272
toxo	Visual	-0.0150826	0.0134028	-1.12533	0.260737	0.754201	-0.0413857	0.0112204
toxo	MMSE	-0.0133627	0.0127086	-1.05146	0.293301	0.754201	-0.0383015	0.0115761
cmv	Attention	0.0026627	0.00717366	0.371178	0.710584	0.957857	-0.0114146	0.01674
cmv	DigitsForward	0.0129558	0.010005	1.29493	0.195648	0.957857	-0.00667773	0.0325893
cmv	TrailsA	0.00168492	0.00939959	0.179255	0.857775	0.957857	-0.0167608	0.0201307
cmv	Executive	0.00210528	0.00665306	0.316438	0.751737	0.957857	-0.0109504	0.015161
cmv	ClockDrawing	0.00845422	0.00930375	0.90869	0.363735	0.957857	-0.00980317	0.0267116
cmv	TrailsB	0.00721544	0.00909213	0.793592	0.427633	0.957857	-0.0106278	0.0250586
cmv	VerbalLetters	-0.00561716	0.0101533	-0.553234	0.580228	0.957857	-0.0255416	0.0143073
cmv	Language	0.00178165	0.00664438	0.268144	0.788645	0.957857	-0.011257	0.0148203
cmv	TokenTest	0.00160556	0.00928146	0.172986	0.862698	0.957857	-0.0166081	0.0198193
cmv	VerbalAnimals	0.00224023	0.00922917	0.242734	0.808262	0.957857	-0.015871	0.0203514
cmv	BostonNaming59	-0.00266999	0.00900948	-0.296353	0.767024	0.957857	-0.0203502	0.0150102
cmv	BostonNaming	0.00850029	0.00993557	0.855541	0.392458	0.957857	-0.0109969	0.0279974
cmv	Memory	-0.00135734	0.00710891	-0.190935	0.848616	0.957857	-0.0153076	0.012593
cmv	FluidObject	0.00281347	0.00956418	0.294167	0.768692	0.957857	-0.0159549	0.0215818
cmv	WMS	-0.000173191	0.00914778	-0.0189326	0.984899	0.984899	-0.0181245	0.0177781
cmv	VisualRepro	0.00783671	0.00883285	0.887223	0.375174	0.957857	-0.00949656	0.02517
cmv	Visual	-0.0081401	0.0093911	-0.866789	0.386281	0.957857	-0.0265702	0.01029
cmv	MMSE	-0.00328268	0.0089715	-0.365901	0.714517	0.957857	-0.020888	0.0143226
hsv1	Attention	0.00771682	0.00963744	0.800712	0.42349	0.657544	-0.0111953	0.0266289
hsv1	DigitsForward	0.00588438	0.0134473	0.437587	0.661781	0.794137	-0.0205041	0.0322729
hsv1	TrailsA	-0.00605825	0.0125578	-0.482429	0.629609	0.772702	-0.0307016	0.0185851
hsv1	Executive	-0.00851751	0.00893013	-0.953795	0.34042	0.657544	-0.0260416	0.0090066
hsv1	ClockDrawing	-0.0195042	0.0124935	-1.56114	0.11881	0.377396	-0.044021	0.00501268
hsv1	TrailsB	0.00759222	0.0121671	0.623993	0.532783	0.737699	-0.0162856	0.03147
hsv1	VerbalLetters	-0.0187338	0.0136273	-1.37473	0.169526	0.435924	-0.0454754	0.00800776
hsv1	Language	-0.014991	0.00890858	-1.68276	0.0927353	0.372554	-0.0324729	0.00249078
hsv1	TokenTest	-0.00785594	0.0124505	-0.630974	0.528204	0.737699	-0.0322884	0.0165765
hsv1	VerbalAnimals	-0.0110991	0.0123958	-0.895394	0.370796	0.657544	-0.0354243	0.0132261
hsv1	BostonNaming59	-0.0265806	0.012047	-2.20642	0.0275869	0.304981	-0.0502216	-0.00293971
hsv1	BostonNaming	0.0156102	0.0133516	1.16916	0.242618	0.569626	-0.0105903	0.0418107
hsv1	Memory	-0.0231395	0.00951337	-2.43231	0.015179	0.273222	-0.0418082	-0.00447083
hsv1	FluidObject	-0.0179206	0.0128208	-1.39778	0.162491	0.435924	-0.0430794	0.00723826
hsv1	WMS	-0.0327773	0.0122285	-2.6804	0.00747531	0.273222	-0.056774	-0.0087806
hsv1	VisualRepro	-0.0210435	0.0118222	-1.77999	0.075383	0.372554	-0.044243	0.00215596
hsv1	Visual	-0.020081	0.0125666	-1.59797	0.110386	0.372554	-0.044743	0.00458088
hsv1	MMSE	-0.00932723	0.0120309	-0.775273	0.438363	0.657544	-0.0329361	0.0142816
hsv2	Attention	-0.020276	0.0148298	-1.36725	0.171857	0.365135	-0.0493774	0.00882536
hsv2	DigitsForward	-0.0111443	0.0207041	-0.538265	0.590515	0.741577	-0.0517732	0.0294846
hsv2	TrailsA	0.0577272	0.0191554	3.01363	0.00264805	0.0383393	0.0201368	0.0953176
hsv2	Executive	-0.0136544	0.0137639	-0.992044	0.321418	0.525413	-0.0406641	0.0133553
hsv2	ClockDrawing	-0.0377116	0.0192091	-1.96321	0.0499013	0.170889	-0.075407	-1.62866e-05
hsv2	TrailsB	0.00135807	0.0191981	0.0707395	0.94362	0.961424	-0.036318	0.0390341
hsv2	VerbalLetters	-0.00293332	0.0208033	-0.141003	0.887896	0.933125	-0.0437568	0.0378901
hsv2	Language	-0.0408048	0.0136896	-2.98072	0.00294593	0.0383393	-0.0676688	-0.0139409
hsv2	TokenTest	-0.0291964	0.0191262	-1.52651	0.127203	0.327093	-0.0667292	0.00833632
hsv2	VerbalAnimals	-0.0564208	0.0192257	-2.93466	0.00341678	0.0383393	-0.0941488	-0.0186927
hsv2	BostonNaming59	-0.0415119	0.0186749	-2.22287	0.0264532	0.113342	-0.0781595	-0.00486424
hsv2	BostonNaming	-0.00860812	0.0203501	-0.423001	0.672386	0.802672	-0.0485422	0.031326
hsv2	Memory	-0.0261208	0.0146835	-1.77892	0.0755592	0.214747	-0.054935	0.00269354
hsv2	FluidObject	-0.05127	0.0195164	-2.62703	0.00874593	0.0723832	-0.0895679	-0.012972
hsv2	WMS	-0.0161442	0.0189506	-0.851913	0.394468	0.56056	-0.053332	0.0210436
hsv2	VisualRepro	-0.0213727	0.0180437	-1.1845	0.236499	0.425699	-0.0567809	0.0140355
hsv2	Visual	-0.0332676	0.0197558	-1.68394	0.0925265	0.249822	-0.0720383	0.0055032
hsv2	MMSE	-0.0137606	0.0183598	-0.7495	0.453733	0.628246	-0.0497889	0.0222676
sTable 2B. Associations of tertile antibody measurements with cross-sectional cognitive performance in MYHAT
Antibody	Domain/task	cmv group comparison	Beta	SE	t	p	FDR	Lower CI (95%)	Upper CI (95%)
toxo	Attention	1st tertile vs 2nd tertile	0.0612517	0.0548762	1.11618	0.264617	0.754201	-0.0464354	0.168939
toxo		1st tertile vs 3rd tertile	-0.0411373	0.0557154	-0.738347	0.460479	0.860331	-0.150471	0.0681966
toxo	DigitsForward	1st tertile vs 2nd tertile	0.0676258	0.0765823	0.883047	0.377425	0.822976	-0.0826566	0.217908
toxo		1st tertile vs 3rd tertile	-0.0595238	0.0777535	-0.765546	0.444129	0.860331	-0.212104	0.0930567
toxo	TrailsA	1st tertile vs 2nd tertile	-0.0281482	0.0714868	-0.393754	0.693848	0.924267	-0.168434	0.112137
toxo		1st tertile vs 3rd tertile	0.0374992	0.0726536	0.516136	0.605876	0.924267	-0.105076	0.180074
toxo	Executive	1st tertile vs 2nd tertile	0.0413958	0.0508409	0.814222	0.415714	0.860331	-0.0583724	0.141164
toxo		1st tertile vs 3rd tertile	-0.0732736	0.0516467	-1.41875	0.156287	0.754201	-0.174623	0.0280758
toxo	ClockDrawing	1st tertile vs 2nd tertile	-0.0306709	0.0711893	-0.430835	0.666682	0.924267	-0.170371	0.109029
toxo		1st tertile vs 3rd tertile	-0.106178	0.0723906	-1.46674	0.142765	0.754201	-0.248235	0.0358787
toxo	TrailsB	1st tertile vs 2nd tertile	-0.176879	0.0690307	-2.56232	0.0105519	0.569803	-0.312351	-0.0414073
toxo		1st tertile vs 3rd tertile	-0.0350428	0.070114	-0.499797	0.617335	0.924267	-0.172641	0.102555
toxo	VerbalLetters	1st tertile vs 2nd tertile	-0.114953	0.0775565	-1.48218	0.13861	0.754201	-0.267146	0.0372407
toxo		1st tertile vs 3rd tertile	-0.0214218	0.0789246	-0.271421	0.786123	0.924267	-0.1763	0.133456
toxo	Language	1st tertile vs 2nd tertile	-0.00519145	0.0508421	-0.102109	0.918691	0.943161	-0.104962	0.0945791
toxo		1st tertile vs 3rd tertile	-0.0689209	0.0516479	-1.33444	0.182367	0.754201	-0.170273	0.032431
toxo	TokenTest	1st tertile vs 2nd tertile	-0.0113451	0.0709094	-0.159994	0.872919	0.924267	-0.150496	0.127806
toxo		1st tertile vs 3rd tertile	-0.026666	0.0721733	-0.369472	0.711855	0.924267	-0.168297	0.114965
toxo	VerbalAnimals	1st tertile vs 2nd tertile	-0.0268413	0.070759	-0.379334	0.704522	0.924267	-0.165697	0.112015
toxo		1st tertile vs 3rd tertile	-0.0867103	0.0719392	-1.20533	0.228367	0.754201	-0.227882	0.0544618
toxo	BostonNaming59	1st tertile vs 2nd tertile	0.0237674	0.0686825	0.346047	0.729382	0.924267	-0.111015	0.15855
toxo		1st tertile vs 3rd tertile	-0.0760619	0.069888	-1.08834	0.276714	0.754201	-0.21321	0.0610864
toxo	BostonNaming	1st tertile vs 2nd tertile	-0.0753142	0.0759728	-0.991331	0.321765	0.789788	-0.2244	0.0737715
toxo		1st tertile vs 3rd tertile	-0.0126971	0.0772321	-0.164402	0.869448	0.924267	-0.164254	0.13886
toxo	Memory	1st tertile vs 2nd tertile	-0.0581555	0.0543801	-1.06943	0.285139	0.754201	-0.164869	0.0485582
toxo		1st tertile vs 3rd tertile	-0.0696771	0.0552917	-1.26017	0.207904	0.754201	-0.17818	0.0388254
toxo	FluidObject	1st tertile vs 2nd tertile	-0.00159527	0.073096	-0.0218244	0.982592	0.982592	-0.145035	0.141845
toxo		1st tertile vs 3rd tertile	-0.0295681	0.0743531	-0.397671	0.690958	0.924267	-0.175475	0.116339
toxo	WMS	1st tertile vs 2nd tertile	-0.114928	0.0698474	-1.64542	0.100201	0.68795	-0.251994	0.0221377
toxo		1st tertile vs 3rd tertile	-0.0910217	0.0710391	-1.28129	0.200391	0.754201	-0.230426	0.0483826
toxo	VisualRepro	1st tertile vs 2nd tertile	-0.118802	0.0674046	-1.76252	0.0782889	0.68795	-0.251075	0.0134699
toxo		1st tertile vs 3rd tertile	-0.0600941	0.0685667	-0.876432	0.381008	0.822976	-0.194647	0.0744585
toxo	Visual	1st tertile vs 2nd tertile	-0.126854	0.0716881	-1.76952	0.0771331	0.68795	-0.267542	0.0138348
toxo		1st tertile vs 3rd tertile	-0.119743	0.0730172	-1.63993	0.101357	0.68795	-0.26304	0.0235539
toxo	MMSE	1st tertile vs 2nd tertile	-0.0487103	0.0685035	-0.711063	0.477212	0.860331	-0.183138	0.0857178
toxo		1st tertile vs 3rd tertile	-0.0831458	0.0696816	-1.19322	0.233066	0.754201	-0.219886	0.0535942
cmv	Attention	1st tertile vs 2nd tertile	-0.05362	0.0558642	-0.959828	0.337377	0.957857	-0.163246	0.0560061
cmv		1st tertile vs 3rd tertile	0.00893009	0.0567767	0.157284	0.875053	0.957857	-0.102487	0.120347
cmv	DigitsForward	1st tertile vs 2nd tertile	-0.0477872	0.0779203	-0.613284	0.53983	0.957857	-0.200696	0.105121
cmv		1st tertile vs 3rd tertile	0.0815331	0.079193	1.02955	0.303474	0.957857	-0.0738727	0.236939
cmv	TrailsA	1st tertile vs 2nd tertile	0.0648618	0.0730508	0.8879	0.374814	0.957857	-0.0784933	0.208217
cmv		1st tertile vs 3rd tertile	-0.00639282	0.0741935	-0.0861642	0.931354	0.967175	-0.15199	0.139205
cmv	Executive	1st tertile vs 2nd tertile	-0.0820203	0.0517533	-1.58483	0.113324	0.874215	-0.183579	0.0195386
cmv		1st tertile vs 3rd tertile	-0.0175257	0.0526156	-0.33309	0.739137	0.957857	-0.120777	0.0857253
cmv	ClockDrawing	1st tertile vs 2nd tertile	-0.0207083	0.0725203	-0.285552	0.775281	0.957857	-0.16302	0.121604
cmv		1st tertile vs 3rd tertile	0.0462327	0.0736604	0.627647	0.530381	0.957857	-0.0983164	0.190782
cmv	TrailsB	1st tertile vs 2nd tertile	0.114396	0.0707263	1.61745	0.106117	0.874215	-0.0244037	0.253196
cmv		1st tertile vs 3rd tertile	0.115306	0.0719189	1.60327	0.109211	0.874215	-0.0258347	0.256446
cmv	VerbalLetters	1st tertile vs 2nd tertile	0.043514	0.0789575	0.551107	0.581685	0.957857	-0.111429	0.198457
cmv		1st tertile vs 3rd tertile	-0.0657562	0.0802085	-0.819817	0.412518	0.957857	-0.223154	0.0916417
cmv	Language	1st tertile vs 2nd tertile	-0.0378171	0.0517332	-0.731001	0.464952	0.957857	-0.139337	0.0637025
cmv		1st tertile vs 3rd tertile	0.0105425	0.0525952	0.200445	0.841174	0.957857	-0.0926686	0.113753
cmv	TokenTest	1st tertile vs 2nd tertile	-0.025319	0.0723627	-0.34989	0.726496	0.957857	-0.167322	0.116684
cmv		1st tertile vs 3rd tertile	-0.0046673	0.0735269	-0.0634774	0.949399	0.967312	-0.148955	0.13962
cmv	VerbalAnimals	1st tertile vs 2nd tertile	0.00864417	0.0721375	0.119829	0.904643	0.957857	-0.132918	0.150206
cmv		1st tertile vs 3rd tertile	-0.0257573	0.0731617	-0.35206	0.724869	0.957857	-0.169329	0.117814
cmv	BostonNaming59	1st tertile vs 2nd tertile	-0.116585	0.0700678	-1.66389	0.096457	0.874215	-0.254086	0.0209165
cmv		1st tertile vs 3rd tertile	0.0376393	0.0710632	0.52966	0.596469	0.957857	-0.101816	0.177094
cmv	BostonNaming	1st tertile vs 2nd tertile	0.150627	0.0772124	1.95082	0.05136	0.874215	-0.00089106	0.302146
cmv		1st tertile vs 3rd tertile	0.0433693	0.0784494	0.552831	0.580504	0.957857	-0.110577	0.197315
cmv	Memory	1st tertile vs 2nd tertile	-0.0936794	0.0553291	-1.69313	0.0907463	0.874215	-0.202256	0.0148968
cmv		1st tertile vs 3rd tertile	-0.00779414	0.0561965	-0.138694	0.88972	0.957857	-0.118072	0.102484
cmv	FluidObject	1st tertile vs 2nd tertile	-0.0594211	0.0743187	-0.799545	0.424166	0.957857	-0.205261	0.0864187
cmv		1st tertile vs 3rd tertile	0.0576387	0.0755004	0.763423	0.445393	0.957857	-0.0905201	0.205797
cmv	WMS	1st tertile vs 2nd tertile	-0.101081	0.071159	-1.4205	0.155778	0.957857	-0.240721	0.0385588
cmv		1st tertile vs 3rd tertile	0.0162479	0.0722829	0.224782	0.822195	0.957857	-0.125598	0.158093
cmv	VisualRepro	1st tertile vs 2nd tertile	-0.0784508	0.0684861	-1.1455	0.252279	0.957857	-0.212845	0.0559439
cmv		1st tertile vs 3rd tertile	0.0565638	0.0697041	0.811484	0.417283	0.957857	-0.0802212	0.193349
cmv	Visual	1st tertile vs 2nd tertile	-0.0557258	0.0729555	-0.763832	0.44516	0.957857	-0.198902	0.0874503
cmv		1st tertile vs 3rd tertile	-0.0526331	0.0742259	-0.709093	0.478444	0.957857	-0.198302	0.0930362
cmv	MMSE	1st tertile vs 2nd tertile	-0.163255	0.0695869	-2.34606	0.0191694	0.874215	-0.299809	-0.0267003
cmv		1st tertile vs 3rd tertile	-0.035556	0.0706933	-0.502961	0.615103	0.957857	-0.174282	0.10317
hsv1	Attention	1st tertile vs 2nd tertile	0.040448	0.0549212	0.736474	0.461617	0.673711	-0.0673272	0.148223
hsv1		1st tertile vs 3rd tertile	0.0307144	0.0552171	0.556248	0.578167	0.755142	-0.0776415	0.13907
hsv1	DigitsForward	1st tertile vs 2nd tertile	0.0606974	0.0766042	0.792351	0.428346	0.657544	-0.0896278	0.211023
hsv1		1st tertile vs 3rd tertile	-0.0024704	0.0770169	-0.032076	0.974418	0.982929	-0.153606	0.148665
hsv1	TrailsA	1st tertile vs 2nd tertile	-0.0225415	0.071605	-0.314804	0.752978	0.883931	-0.163059	0.117976
hsv1		1st tertile vs 3rd tertile	0.00307605	0.0719767	0.0427367	0.96592	0.982929	-0.138171	0.144323
hsv1	Executive	1st tertile vs 2nd tertile	-0.0046937	0.0508934	-0.0922262	0.926537	0.982929	-0.104565	0.0951775
hsv1		1st tertile vs 3rd tertile	-0.0456359	0.0511671	-0.8919	0.372663	0.657544	-0.146044	0.0547723
hsv1	ClockDrawing	1st tertile vs 2nd tertile	-0.0791265	0.0711622	-1.11192	0.266444	0.599498	-0.218773	0.0605198
hsv1		1st tertile vs 3rd tertile	-0.124813	0.0715243	-1.74504	0.081289	0.372554	-0.26517	0.0155443
hsv1	TrailsB	1st tertile vs 2nd tertile	0.00542497	0.0695322	0.0780211	0.937828	0.982929	-0.131031	0.141881
hsv1		1st tertile vs 3rd tertile	0.0379573	0.0699169	0.542892	0.587333	0.755142	-0.0992536	0.175168
hsv1	VerbalLetters	1st tertile vs 2nd tertile	-0.132125	0.0775692	-1.70332	0.088822	0.372554	-0.284343	0.0200936
hsv1		1st tertile vs 3rd tertile	-0.0947538	0.0779278	-1.21592	0.224305	0.550567	-0.247676	0.0581682
hsv1	Language	1st tertile vs 2nd tertile	-0.0443724	0.0508105	-0.873291	0.382716	0.657544	-0.144081	0.0553362
hsv1		1st tertile vs 3rd tertile	-0.0554927	0.0510837	-1.08631	0.277606	0.59963	-0.155737	0.044752
hsv1	TokenTest	1st tertile vs 2nd tertile	0.00371452	0.0709054	0.052387	0.958231	0.982929	-0.135428	0.142857
hsv1		1st tertile vs 3rd tertile	-0.0595811	0.0712859	-0.835805	0.403467	0.657544	-0.199471	0.0803085
hsv1	VerbalAnimals	1st tertile vs 2nd tertile	-0.0412107	0.070705	-0.582854	0.560125	0.755142	-0.179961	0.0975396
hsv1		1st tertile vs 3rd tertile	-0.00977035	0.0711925	-0.137238	0.89087	0.982929	-0.149477	0.129937
hsv1	BostonNaming59	1st tertile vs 2nd tertile	-0.0992431	0.0688624	-1.44118	0.149855	0.435924	-0.234379	0.0358925
hsv1		1st tertile vs 3rd tertile	-0.0968724	0.0691579	-1.40074	0.161609	0.435924	-0.232588	0.038843
hsv1	BostonNaming	1st tertile vs 2nd tertile	0.038864	0.0760349	0.511134	0.609371	0.765257	-0.110344	0.188072
hsv1		1st tertile vs 3rd tertile	0.0592682	0.0763564	0.776205	0.437813	0.657544	-0.0905701	0.209107
hsv1	Memory	1st tertile vs 2nd tertile	-0.09211	0.0542576	-1.69764	0.0898897	0.372554	-0.198583	0.0143632
hsv1		1st tertile vs 3rd tertile	-0.119854	0.0545491	-2.19718	0.028239	0.304981	-0.226899	-0.0128088
hsv1	FluidObject	1st tertile vs 2nd tertile	0.00156241	0.0729997	0.0214029	0.982929	0.982929	-0.141689	0.144814
hsv1		1st tertile vs 3rd tertile	-0.121736	0.0732923	-1.66097	0.0970353	0.372554	-0.265562	0.0220893
hsv1	WMS	1st tertile vs 2nd tertile	-0.117641	0.069732	-1.68704	0.0919107	0.372554	-0.25448	0.0191988
hsv1		1st tertile vs 3rd tertile	-0.171356	0.0700173	-2.44735	0.014564	0.273222	-0.308756	-0.0339574
hsv1	VisualRepro	1st tertile vs 2nd tertile	-0.131283	0.0673075	-1.95049	0.0513989	0.372554	-0.263364	0.000798719
hsv1		1st tertile vs 3rd tertile	-0.133749	0.0676094	-1.97826	0.0481762	0.372554	-0.266423	-0.00107484
hsv1	Visual	1st tertile vs 2nd tertile	-0.0626789	0.0716479	-0.874819	0.381898	0.657544	-0.203288	0.0779306
hsv1		1st tertile vs 3rd tertile	-0.115973	0.0722151	-1.60593	0.108627	0.372554	-0.257695	0.0257501
hsv1	MMSE	1st tertile vs 2nd tertile	0.0127307	0.0685349	0.185756	0.852674	0.979668	-0.121759	0.14722
hsv1		1st tertile vs 3rd tertile	-0.0640906	0.0688096	-0.93142	0.351863	0.657544	-0.199119	0.0709382
hsv2	Attention	1st tertile vs 2nd tertile	-0.124933	0.0545109	-2.29188	0.0221215	0.113342	-0.231903	-0.0179625
hsv2		1st tertile vs 3rd tertile	-0.16872	0.0559568	-3.01519	0.00263368	0.0383393	-0.278528	-0.0589129
hsv2	DigitsForward	1st tertile vs 2nd tertile	-0.0953894	0.0762348	-1.25126	0.211136	0.393149	-0.24499	0.0542109
hsv2		1st tertile vs 3rd tertile	-0.173001	0.078257	-2.21068	0.0272861	0.113342	-0.32657	-0.0194325
hsv2	TrailsA	1st tertile vs 2nd tertile	0.127025	0.0712188	1.78359	0.0748015	0.214747	-0.0127347	0.266785
hsv2		1st tertile vs 3rd tertile	0.178103	0.0731114	2.43605	0.0150267	0.0901603	0.0346292	0.321576
hsv2	Executive	1st tertile vs 2nd tertile	-0.0701659	0.0507144	-1.38355	0.166808	0.365135	-0.169686	0.029354
hsv2		1st tertile vs 3rd tertile	-0.106631	0.052012	-2.05012	0.0406158	0.156661	-0.208697	-0.00456434
hsv2	ClockDrawing	1st tertile vs 2nd tertile	-0.0297075	0.0709623	-0.418637	0.675572	0.802672	-0.168962	0.109547
hsv2		1st tertile vs 3rd tertile	-0.164764	0.0726768	-2.26708	0.0236007	0.113342	-0.307383	-0.0221455
hsv2	TrailsB	1st tertile vs 2nd tertile	-0.0413221	0.0688484	-0.60019	0.548524	0.705245	-0.176436	0.0937919
hsv2		1st tertile vs 3rd tertile	-0.00339555	0.0711653	-0.0477135	0.961955	0.961955	-0.143057	0.136265
hsv2	VerbalLetters	1st tertile vs 2nd tertile	-0.0284632	0.0774968	-0.367283	0.713486	0.802672	-0.180539	0.123613
hsv2		1st tertile vs 3rd tertile	-0.0323691	0.0795414	-0.406946	0.684135	0.802672	-0.188458	0.12372
hsv2	Language	1st tertile vs 2nd tertile	-0.131628	0.0505706	-2.60286	0.009383	0.0723832	-0.230866	-0.0323906
hsv2		1st tertile vs 3rd tertile	-0.0944579	0.0518646	-1.82124	0.0688718	0.214747	-0.196235	0.00731917
hsv2	TokenTest	1st tertile vs 2nd tertile	-0.100571	0.0707961	-1.42057	0.155757	0.365135	-0.239499	0.0383573
hsv2		1st tertile vs 3rd tertile	-0.0668873	0.0725077	-0.922486	0.356501	0.534752	-0.209175	0.0753999
hsv2	VerbalAnimals	1st tertile vs 2nd tertile	-0.20566	0.070367	-2.92268	0.00354994	0.0383393	-0.343747	-0.0675731
hsv2		1st tertile vs 3rd tertile	-0.141139	0.0721213	-1.95697	0.0506339	0.170889	-0.282669	0.000390287
hsv2	BostonNaming59	1st tertile vs 2nd tertile	-0.0767633	0.0687922	-1.11587	0.264751	0.446768	-0.211761	0.0582344
hsv2		1st tertile vs 3rd tertile	-0.0806482	0.0704821	-1.14424	0.252807	0.440373	-0.218962	0.0576659
hsv2	BostonNaming	1st tertile vs 2nd tertile	0.0174721	0.075877	0.230269	0.81793	0.891523	-0.131426	0.16637
hsv2		1st tertile vs 3rd tertile	-0.0292307	0.0777368	-0.376021	0.706982	0.802672	-0.181778	0.123317
hsv2	Memory	1st tertile vs 2nd tertile	-0.0511021	0.0543099	-0.940936	0.346967	0.534752	-0.157678	0.0554737
hsv2		1st tertile vs 3rd tertile	-0.0753352	0.0556081	-1.35475	0.175806	0.365135	-0.184459	0.0337882
hsv2	FluidObject	1st tertile vs 2nd tertile	-0.108252	0.0728818	-1.48531	0.13778	0.338187	-0.251272	0.0347681
hsv2		1st tertile vs 3rd tertile	-0.0469754	0.0747342	-0.628566	0.529778	0.697756	-0.19363	0.0996796
hsv2	WMS	1st tertile vs 2nd tertile	-0.0604924	0.0697605	-0.867144	0.386073	0.56056	-0.197388	0.0764029
hsv2		1st tertile vs 3rd tertile	-0.0931231	0.0715106	-1.30223	0.193142	0.386283	-0.233453	0.0472066
hsv2	VisualRepro	1st tertile vs 2nd tertile	-0.084163	0.0672062	-1.25231	0.210753	0.393149	-0.216046	0.0477199
hsv2		1st tertile vs 3rd tertile	-0.00881085	0.0691011	-0.127507	0.898565	0.933125	-0.144412	0.12679
hsv2	Visual	1st tertile vs 2nd tertile	-0.0462364	0.0716988	-0.644871	0.519169	0.697756	-0.186946	0.094473
hsv2		1st tertile vs 3rd tertile	-0.0162979	0.073894	-0.220558	0.825485	0.891523	-0.161315	0.128719
hsv2	MMSE	1st tertile vs 2nd tertile	-0.0663622	0.0682073	-0.972949	0.330815	0.525413	-0.200209	0.0674846
hsv2		1st tertile vs 3rd tertile	-0.173768	0.0699409	-2.4845	0.013137	0.0886745	-0.311017	-0.0365196
Results derived from linear regression models adjusting for age, sex, race, education, and APOEε4.

## Sheet: sTable 3
sTable 3A. Associations of continuous antibody measurements with longitudional cognitive performance in MYHAT
Antibody	Domain/task	Beta	SE	t	p	FDR	Lower CI (95%)	Upper CI (95%)
toxo	Attention	5.00854e-05	0.00115164	0.0434903	0.965312	0.983148	-0.00220714	0.00230731
toxo	DigitsForward	-0.000231688	0.00136243	-0.170055	0.864973	0.965054	-0.00290206	0.00243868
toxo	TrailsA	0.00205448	0.00256964	0.799522	0.424021	0.880658	-0.00298201	0.00709098
toxo	Executive	0.000170344	0.0015176	0.112246	0.910632	0.983148	-0.00280414	0.00314483
toxo	ClockDrawing	-0.000417319	0.00105543	-0.395401	0.692561	0.922399	-0.00248597	0.00165133
toxo	TrailsB	-0.00127825	0.00176437	-0.72448	0.468803	0.922399	-0.00473642	0.00217992
toxo	VerbalLetters	-0.00636394	0.00563833	-1.12869	0.259069	0.736301	-0.0174151	0.00468718
toxo	Language	0.00033452	0.00184868	0.180951	0.856412	0.965054	-0.00328889	0.00395793
toxo	TokenTest	-4.55084e-05	0.00123636	-0.0368085	0.970639	0.983148	-0.00246877	0.00237775
toxo	VerbalAnimals	-8.33611e-05	0.000298866	-0.278925	0.780312	0.922399	-0.000669138	0.000502416
toxo	BostonNaming59	0.000372131	0.000384437	0.96799	0.33309	0.853532	-0.000381365	0.00112563
toxo	BostonNaming	-0.00123441	0.000650414	-1.89788	0.0577579	0.445561	-0.00250922	4.04038e-05
toxo	Memory	-0.00174311	0.0020039	-0.869861	0.38441	0.880658	-0.00567076	0.00218453
toxo	FluidObject	-0.000897025	0.000553067	-1.62191	0.104873	0.476741	-0.00198104	0.000186985
toxo	WMS	-0.000349571	0.000131262	-2.66316	0.00776008	0.324428	-0.000606844	-9.22983e-05
toxo	VisualRepro	-7.76082e-05	0.000123266	-0.629601	0.528984	0.922399	-0.000319209	0.000163993
toxo	Visual	2.48144e-05	0.000158625	0.156435	0.875697	0.965054	-0.00028609	0.000335718
toxo	MMSE	-0.00138137	0.00107196	-1.28864	0.197571	0.592712	-0.00348241	0.00071967
cmv	Attention	-0.000205886	0.000806395	-0.255316	0.798487	0.879966	-0.00178642	0.00137465
cmv	DigitsForward	-0.000982786	0.000947279	-1.03748	0.299551	0.389297	-0.00283945	0.000873881
cmv	TrailsA	0.00206783	0.00181631	1.13847	0.254971	0.353036	-0.00149215	0.0056278
cmv	Executive	-0.00234352	0.00106978	-2.19066	0.0285121	0.0962283	-0.00444028	-0.000246756
cmv	ClockDrawing	-0.00118466	0.000742993	-1.59445	0.110887	0.213853	-0.00264093	0.000271602
cmv	TrailsB	0.00195715	0.00122383	1.5992	0.109834	0.213853	-0.000441556	0.00435586
cmv	VerbalLetters	-0.00195217	0.00394386	-0.49499	0.620624	0.713057	-0.00968213	0.00577779
cmv	Language	-0.00298224	0.00129843	-2.29681	0.0216626	0.0862701	-0.00552715	-0.000437318
cmv	TokenTest	-0.00205396	0.000864527	-2.37582	0.0175417	0.0797169	-0.00374843	-0.00035949
cmv	VerbalAnimals	-0.000323829	0.000208472	-1.55335	0.120392	0.224179	-0.000732434	8.47761e-05
cmv	BostonNaming59	-0.000355736	0.000269992	-1.31758	0.187696	0.31955	-0.000884919	0.000173448
cmv	BostonNaming	-0.000822684	0.000461522	-1.78255	0.074709	0.175169	-0.00172727	8.18994e-05
cmv	Memory	-0.0032124	0.00140607	-2.28467	0.0223663	0.0862701	-0.0059683	-0.000456503
cmv	FluidObject	-0.00109621	0.000390251	-2.809	0.00498505	0.0384561	-0.0018611	-0.000331322
cmv	WMS	-0.000382269	9.16583e-05	-4.17059	3.07779e-05	0.00166201	-0.000561919	-0.000202619
cmv	VisualRepro	-0.000276267	8.64659e-05	-3.1951	0.00140627	0.0151877	-0.000445741	-0.000106794
cmv	Visual	6.13613e-06	0.000108701	0.0564496	0.954986	0.973005	-0.000206918	0.00021919
cmv	MMSE	-0.00178943	0.00075435	-2.37216	0.0177149	0.0797169	-0.00326796	-0.000310909
hsv1	Attention	-0.000677653	0.00107637	-0.629575	0.528995	0.92734	-0.00278733	0.00143202
hsv1	DigitsForward	-0.00066826	0.00126532	-0.528134	0.597425	0.92734	-0.0031483	0.00181177
hsv1	TrailsA	-0.000452499	0.00242199	-0.186829	0.851801	0.92734	-0.00519961	0.00429461
hsv1	Executive	0.00161815	0.00143025	1.13138	0.257937	0.870537	-0.00118513	0.00442143
hsv1	ClockDrawing	0.0015099	0.000994747	1.51788	0.129096	0.870537	-0.000439799	0.00345961
hsv1	TrailsB	-0.00101953	0.00163401	-0.623942	0.532692	0.92734	-0.00422219	0.00218313
hsv1	VerbalLetters	-0.00152552	0.00524104	-0.291073	0.771005	0.92734	-0.011798	0.00874691
hsv1	Language	-0.00238641	0.00173837	-1.37279	0.169867	0.870537	-0.00579362	0.00102079
hsv1	TokenTest	-0.000212887	0.00116121	-0.183333	0.854543	0.92734	-0.00248886	0.00206308
hsv1	VerbalAnimals	-0.000630128	0.000276789	-2.27657	0.0228463	0.870537	-0.00117263	-8.76225e-05
hsv1	BostonNaming59	-0.000233277	0.000363659	-0.64147	0.521243	0.92734	-0.000946049	0.000479496
hsv1	BostonNaming	0.000823087	0.000615999	1.33618	0.181539	0.870537	-0.000384272	0.00203045
hsv1	Memory	-0.000447303	0.00188419	-0.237398	0.812356	0.92734	-0.00414032	0.00324572
hsv1	FluidObject	-0.000500343	0.000524278	-0.954347	0.339945	0.917851	-0.00152793	0.000527241
hsv1	WMS	-0.00023229	0.000123537	-1.88032	0.0601092	0.870537	-0.000474423	9.84349e-06
hsv1	VisualRepro	-3.38718e-05	0.00011621	-0.29147	0.770704	0.92734	-0.000261644	0.0001939
hsv1	Visual	-8.2637e-05	0.000142976	-0.577978	0.563308	0.92734	-0.00036287	0.000197596
hsv1	MMSE	-0.000147902	0.00101282	-0.146029	0.883903	0.92734	-0.00213304	0.00183723
hsv2	Attention	0.00134464	0.00186291	0.721799	0.470445	0.932488	-0.00230665	0.00499594
hsv2	DigitsForward	-0.00167969	0.00222558	-0.754721	0.450445	0.932488	-0.00604183	0.00268245
hsv2	TrailsA	-0.000633801	0.00398314	-0.159121	0.873579	0.986139	-0.00844075	0.00717315
hsv2	Executive	0.00130741	0.00235092	0.556125	0.578145	0.932488	-0.00330041	0.00591522
hsv2	ClockDrawing	0.00101195	0.00164641	0.614637	0.538817	0.932488	-0.00221502	0.00423892
hsv2	TrailsB	-0.00165027	0.00287994	-0.573024	0.566652	0.932488	-0.00729495	0.0039944
hsv2	VerbalLetters	0.00701651	0.00942663	0.744329	0.456704	0.932488	-0.0114597	0.0254927
hsv2	Language	0.00122519	0.00284049	0.431329	0.666244	0.932488	-0.00434218	0.00679255
hsv2	TokenTest	-0.0017482	0.00192285	-0.909168	0.363298	0.932488	-0.00551699	0.00202059
hsv2	VerbalAnimals	0.00128924	0.000479323	2.68971	0.00717074	0.38722	0.000349767	0.00222871
hsv2	BostonNaming59	0.000399423	0.000586637	0.680869	0.495982	0.932488	-0.000750386	0.00154923
hsv2	BostonNaming	-0.0015778	0.00100642	-1.56774	0.116993	0.797396	-0.00355038	0.00039478
hsv2	Memory	-0.00060903	0.00306048	-0.198998	0.842271	0.986139	-0.00660758	0.00538951
hsv2	FluidObject	0.00105167	0.000846573	1.24226	0.214186	0.797396	-0.000607616	0.00271095
hsv2	WMS	0.000249015	0.000203665	1.22267	0.221499	0.797396	-0.000150168	0.000648198
hsv2	VisualRepro	-0.000171157	0.000185847	-0.920954	0.357117	0.932488	-0.000535418	0.000193104
hsv2	Visual	-4.51386e-06	0.000259797	-0.0173745	0.986139	0.986139	-0.000513717	0.000504689
hsv2	MMSE	-8.0994e-05	0.00162924	-0.0497126	0.960353	0.986139	-0.00327431	0.00311232
sTable 3B. Associations of tertile antibody measurements with longitudional cognitive performance in MYHAT
Antibody	Domain/task	cmv group comparison	Beta	SE	t	p	FDR	Lower CI (95%)	Upper CI (95%)
toxo	Attention	1st tertile vs 2nd tertile	0.00211843	0.00621986	0.340591	0.733423	0.922399	-0.0100725	0.0143093
toxo		1st tertile vs 3rd tertile	0.00434901	0.00646792	0.672397	0.501356	0.922399	-0.00832812	0.0170261
toxo	DigitsForward	1st tertile vs 2nd tertile	0.0199961	0.0147144	1.35895	0.17421	0.576955	-0.00884407	0.0488362
toxo		1st tertile vs 3rd tertile	-0.0082255	0.015058	-0.546256	0.584909	0.922399	-0.0377391	0.0212881
toxo	TrailsA	1st tertile vs 2nd tertile	0.0111399	0.0118628	0.939059	0.347735	0.853532	-0.0121112	0.034391
toxo		1st tertile vs 3rd tertile	-0.00700309	0.0121818	-0.574881	0.565391	0.922399	-0.0308794	0.0168732
toxo	Executive	1st tertile vs 2nd tertile	-0.00288567	0.00824297	-0.350076	0.726293	0.922399	-0.0190419	0.0132706
toxo		1st tertile vs 3rd tertile	-0.0032809	0.00845759	-0.387924	0.698085	0.922399	-0.0198578	0.013296
toxo	ClockDrawing	1st tertile vs 2nd tertile	-0.00296879	0.00923371	-0.321517	0.747829	0.922399	-0.0210669	0.0151293
toxo		1st tertile vs 3rd tertile	-0.0233368	0.00957639	-2.43691	0.0148401	0.324428	-0.0421065	-0.00456705
toxo	TrailsB	1st tertile vs 2nd tertile	0.0208039	0.0109538	1.89924	0.0575776	0.445561	-0.000665601	0.0422734
toxo		1st tertile vs 3rd tertile	-0.0181763	0.0112846	-1.61072	0.10729	0.476741	-0.0402942	0.00394153
toxo	VerbalLetters	1st tertile vs 2nd tertile	0.00196381	0.00687595	0.285605	0.775189	0.922399	-0.0115131	0.0154407
toxo		1st tertile vs 3rd tertile	-0.00980284	0.00725925	-1.35039	0.176937	0.576955	-0.024031	0.0044253
toxo	Language	1st tertile vs 2nd tertile	-0.00812465	0.0100168	-0.8111	0.417339	0.880658	-0.0277576	0.0115083
toxo		1st tertile vs 3rd tertile	-0.00294252	0.0102645	-0.286669	0.774375	0.922399	-0.023061	0.0171759
toxo	TokenTest	1st tertile vs 2nd tertile	0.00343194	0.0126244	0.271849	0.785747	0.922399	-0.021312	0.0281759
toxo		1st tertile vs 3rd tertile	-0.020951	0.012953	-1.61746	0.105827	0.476741	-0.0463389	0.00443687
toxo	VerbalAnimals	1st tertile vs 2nd tertile	0.000217485	0.0102962	0.0211229	0.983148	0.983148	-0.019963	0.020398
toxo		1st tertile vs 3rd tertile	-0.0250011	0.010568	-2.36573	0.0180238	0.324428	-0.0457144	-0.00428774
toxo	BostonNaming59	1st tertile vs 2nd tertile	0.00615107	0.0105355	0.583841	0.559347	0.922399	-0.0144985	0.0268007
toxo		1st tertile vs 3rd tertile	-0.0175462	0.010839	-1.6188	0.105539	0.476741	-0.0387907	0.00369828
toxo	BostonNaming	1st tertile vs 2nd tertile	0.00353332	0.0118912	0.297137	0.766371	0.922399	-0.0197735	0.0268401
toxo		1st tertile vs 3rd tertile	-0.0235125	0.0122119	-1.92539	0.0542247	0.445561	-0.0474478	0.000422713
toxo	Memory	1st tertile vs 2nd tertile	-0.0144504	0.010817	-1.33589	0.181634	0.576955	-0.0356517	0.006751
toxo		1st tertile vs 3rd tertile	-0.00904755	0.0110999	-0.815106	0.415043	0.880658	-0.0308033	0.0127082
toxo	FluidObject	1st tertile vs 2nd tertile	0.0140202	0.013009	1.07773	0.281195	0.759225	-0.0114775	0.0395179
toxo		1st tertile vs 3rd tertile	-0.0187797	0.0133339	-1.40842	0.159054	0.576955	-0.0449141	0.00735469
toxo	WMS	1st tertile vs 2nd tertile	0.00422184	0.0109052	0.387139	0.698666	0.922399	-0.0171524	0.0255961
toxo		1st tertile vs 3rd tertile	-0.0232487	0.0111741	-2.08058	0.0375109	0.445561	-0.0451499	-0.00134742
toxo	VisualRepro	1st tertile vs 2nd tertile	0.00325557	0.00481586	0.676011	0.499058	0.922399	-0.00618351	0.0126946
toxo		1st tertile vs 3rd tertile	-0.00243131	0.0050773	-0.478859	0.632055	0.922399	-0.0123828	0.00752019
toxo	Visual	1st tertile vs 2nd tertile	0.000342937	0.00863277	0.0397251	0.968314	0.983148	-0.0165773	0.0172632
toxo		1st tertile vs 3rd tertile	-0.0140433	0.00890326	-1.57732	0.114771	0.476741	-0.0314937	0.00340712
toxo	MMSE	1st tertile vs 2nd tertile	-0.00348096	0.00877919	-0.396501	0.691749	0.922399	-0.0206882	0.0137263
toxo		1st tertile vs 3rd tertile	-0.0159631	0.00912796	-1.74881	0.0803714	0.476741	-0.0338539	0.00192776
cmv	Attention	1st tertile vs 2nd tertile	-0.00348149	0.00631269	-0.551505	0.581307	0.682404	-0.0158544	0.0088914
cmv		1st tertile vs 3rd tertile	0.0020029	0.00661285	0.30288	0.761991	0.85724	-0.0109583	0.0149641
cmv	DigitsForward	1st tertile vs 2nd tertile	-3.98557e-05	0.0151508	-0.0026306	0.997901	0.997901	-0.0297354	0.0296557
cmv		1st tertile vs 3rd tertile	-0.0255319	0.0154952	-1.64773	0.0994567	0.206564	-0.0559026	0.00483872
cmv	TrailsA	1st tertile vs 2nd tertile	-0.00252188	0.0120847	-0.208684	0.834702	0.901478	-0.0262079	0.0211641
cmv		1st tertile vs 3rd tertile	-0.0246747	0.0124651	-1.9795	0.0478021	0.143406	-0.0491063	-0.000243052
cmv	Executive	1st tertile vs 2nd tertile	-0.00638333	0.00843496	-0.756771	0.449215	0.551309	-0.0229158	0.0101492
cmv		1st tertile vs 3rd tertile	-0.0164315	0.00866153	-1.89707	0.0578641	0.160774	-0.0334081	0.000545112
cmv	ClockDrawing	1st tertile vs 2nd tertile	-0.00827286	0.00940271	-0.879838	0.37898	0.475928	-0.0267022	0.0101565
cmv		1st tertile vs 3rd tertile	-0.0212706	0.00984681	-2.16015	0.0307972	0.0978265	-0.0405704	-0.00197087
cmv	TrailsB	1st tertile vs 2nd tertile	-0.0122244	0.011253	-1.08632	0.277376	0.374458	-0.0342804	0.0098315
cmv		1st tertile vs 3rd tertile	-0.0318787	0.0116685	-2.73202	0.00631178	0.0426045	-0.054749	-0.00900833
cmv	VerbalLetters	1st tertile vs 2nd tertile	-0.00872477	0.00697711	-1.25048	0.211168	0.324576	-0.0223999	0.00495037
cmv		1st tertile vs 3rd tertile	0.00450382	0.00740636	0.608102	0.543141	0.651769	-0.0100126	0.0190203
cmv	Language	1st tertile vs 2nd tertile	-0.00180607	0.010305	-0.175262	0.86088	0.91152	-0.0220039	0.0183918
cmv		1st tertile vs 3rd tertile	-0.0185136	0.0104978	-1.76357	0.0778528	0.175169	-0.0390893	0.00206207
cmv	TokenTest	1st tertile vs 2nd tertile	-0.0133334	0.012938	-1.03056	0.302786	0.389297	-0.038692	0.0120252
cmv		1st tertile vs 3rd tertile	-0.0354925	0.0133326	-2.66207	0.0077852	0.0467112	-0.0616245	-0.0093605
cmv	VerbalAnimals	1st tertile vs 2nd tertile	-0.0136664	0.0105412	-1.29648	0.194856	0.31955	-0.0343271	0.00699427
cmv		1st tertile vs 3rd tertile	-0.0275533	0.0108579	-2.53762	0.0111842	0.0603946	-0.0488349	-0.00627173
cmv	BostonNaming59	1st tertile vs 2nd tertile	-0.0139481	0.0107687	-1.29525	0.19528	0.31955	-0.0350547	0.00715849
cmv		1st tertile vs 3rd tertile	-0.0346355	0.0111474	-3.10705	0.0018978	0.0170802	-0.0564844	-0.0127866
cmv	BostonNaming	1st tertile vs 2nd tertile	-0.014528	0.0122053	-1.19031	0.233969	0.332483	-0.0384503	0.0093943
cmv		1st tertile vs 3rd tertile	-0.023534	0.0125899	-1.86927	0.0616296	0.160774	-0.0482102	0.00114222
cmv	Memory	1st tertile vs 2nd tertile	-0.00161126	0.0111314	-0.144749	0.884914	0.918949	-0.0234289	0.0202063
cmv		1st tertile vs 3rd tertile	-0.0136154	0.0113471	-1.1999	0.230224	0.332483	-0.0358557	0.00862493
cmv	FluidObject	1st tertile vs 2nd tertile	-0.0166186	0.0132026	-1.25874	0.208169	0.324576	-0.0424957	0.0092584
cmv		1st tertile vs 3rd tertile	-0.0453989	0.0135752	-3.34425	0.000829724	0.0112013	-0.0720063	-0.0187915
cmv	WMS	1st tertile vs 2nd tertile	-0.0188147	0.0110818	-1.6978	0.0895934	0.193522	-0.040535	0.00290565
cmv		1st tertile vs 3rd tertile	-0.0425261	0.011377	-3.73789	0.000187162	0.00505336	-0.0648251	-0.0202272
cmv	VisualRepro	1st tertile vs 2nd tertile	0.00589647	0.00476937	1.23632	0.216384	0.324576	-0.0034515	0.0152444
cmv		1st tertile vs 3rd tertile	-0.0113158	0.00507386	-2.23021	0.0257677	0.0927635	-0.0212605	-0.001371
cmv	Visual	1st tertile vs 2nd tertile	-0.0120604	0.00866727	-1.39149	0.164125	0.295424	-0.0290483	0.00492743
cmv		1st tertile vs 3rd tertile	-0.030304	0.00900959	-3.36352	0.000773992	0.0112013	-0.0479628	-0.0126452
cmv	MMSE	1st tertile vs 2nd tertile	-0.0165773	0.00889873	-1.86289	0.0625234	0.160774	-0.0340188	0.00086419
cmv		1st tertile vs 3rd tertile	-0.0170566	0.00934389	-1.82543	0.0679819	0.166865	-0.0353707	0.0012574
hsv1	Attention	1st tertile vs 2nd tertile	-0.00234526	0.00622835	-0.376547	0.706523	0.92734	-0.0145528	0.0098623
hsv1		1st tertile vs 3rd tertile	-0.00454295	0.00631052	-0.7199	0.471613	0.92734	-0.0169116	0.00782567
hsv1	DigitsForward	1st tertile vs 2nd tertile	0.00174118	0.0147053	0.118405	0.90575	0.92734	-0.0270812	0.0305635
hsv1		1st tertile vs 3rd tertile	0.00634512	0.0149206	0.425258	0.670663	0.92734	-0.0228993	0.0355895
hsv1	TrailsA	1st tertile vs 2nd tertile	0.00224488	0.0118441	0.189535	0.849679	0.92734	-0.0209696	0.0254594
hsv1		1st tertile vs 3rd tertile	0.00196727	0.0120102	0.1638	0.869894	0.92734	-0.0215727	0.0255073
hsv1	Executive	1st tertile vs 2nd tertile	0.00659267	0.00821545	0.802472	0.422309	0.92734	-0.00950961	0.022695
hsv1		1st tertile vs 3rd tertile	0.00735237	0.00834004	0.881575	0.378039	0.92734	-0.0089941	0.0236988
hsv1	ClockDrawing	1st tertile vs 2nd tertile	0.0108112	0.00929092	1.16363	0.244616	0.870537	-0.00739898	0.0290214
hsv1		1st tertile vs 3rd tertile	0.0151097	0.00938488	1.61001	0.107445	0.870537	-0.00328464	0.0335041
hsv1	TrailsB	1st tertile vs 2nd tertile	-0.00111102	0.0110468	-0.100574	0.919892	0.92734	-0.0227628	0.0205407
hsv1		1st tertile vs 3rd tertile	-0.00512152	0.0111902	-0.457678	0.647199	0.92734	-0.0270544	0.0168113
hsv1	VerbalLetters	1st tertile vs 2nd tertile	-0.00307475	0.00694094	-0.442987	0.65779	0.92734	-0.016679	0.0105295
hsv1		1st tertile vs 3rd tertile	-0.00254049	0.00696002	-0.365012	0.715114	0.92734	-0.0161821	0.0111012
hsv1	Language	1st tertile vs 2nd tertile	-0.0116696	0.00997864	-1.16945	0.242265	0.870537	-0.0312277	0.00788857
hsv1		1st tertile vs 3rd tertile	-0.0102928	0.0101166	-1.01742	0.308994	0.878193	-0.0301213	0.00953571
hsv1	TokenTest	1st tertile vs 2nd tertile	0.0079268	0.012636	0.627321	0.530471	0.92734	-0.0168397	0.0326933
hsv1		1st tertile vs 3rd tertile	0.0135358	0.0128083	1.0568	0.290641	0.871923	-0.0115684	0.0386401
hsv1	VerbalAnimals	1st tertile vs 2nd tertile	-0.0128507	0.0102821	-1.24981	0.211413	0.870537	-0.0330037	0.00730223
hsv1		1st tertile vs 3rd tertile	-0.00402466	0.0104284	-0.385931	0.69956	0.92734	-0.0244644	0.0164151
hsv1	BostonNaming59	1st tertile vs 2nd tertile	0.00487881	0.0105716	0.461502	0.644454	0.92734	-0.0158415	0.0255991
hsv1		1st tertile vs 3rd tertile	0.0114073	0.0107106	1.06505	0.286892	0.871923	-0.00958539	0.0324
hsv1	BostonNaming	1st tertile vs 2nd tertile	0.00898081	0.0118872	0.755502	0.449975	0.92734	-0.0143181	0.0322798
hsv1		1st tertile vs 3rd tertile	0.0198313	0.0120521	1.64547	0.0999218	0.870537	-0.00379078	0.0434534
hsv1	Memory	1st tertile vs 2nd tertile	-0.00106272	0.0108085	-0.0983224	0.921679	0.92734	-0.0222475	0.020122
hsv1		1st tertile vs 3rd tertile	0.00849141	0.0109723	0.773897	0.439021	0.92734	-0.0130143	0.0299971
hsv1	FluidObject	1st tertile vs 2nd tertile	0.00214317	0.0130131	0.164693	0.86919	0.92734	-0.0233624	0.0276488
hsv1		1st tertile vs 3rd tertile	0.00120346	0.0131965	0.0911954	0.92734	0.92734	-0.0246616	0.0270686
hsv1	WMS	1st tertile vs 2nd tertile	-0.0148919	0.0108678	-1.37028	0.170647	0.870537	-0.0361927	0.00640895
hsv1		1st tertile vs 3rd tertile	-0.0131021	0.011027	-1.18819	0.234803	0.870537	-0.034715	0.00851077
hsv1	VisualRepro	1st tertile vs 2nd tertile	0.00403228	0.00484728	0.831864	0.405516	0.92734	-0.00546839	0.0135329
hsv1		1st tertile vs 3rd tertile	0.00640871	0.00486887	1.31626	0.188132	0.870537	-0.00313427	0.0159517
hsv1	Visual	1st tertile vs 2nd tertile	-0.00733311	0.00864288	-0.848457	0.396215	0.92734	-0.0242732	0.00960694
hsv1		1st tertile vs 3rd tertile	-0.00441723	0.00875251	-0.504681	0.6138	0.92734	-0.0215721	0.0127377
hsv1	MMSE	1st tertile vs 2nd tertile	0.0115937	0.00882114	1.3143	0.18879	0.870537	-0.00569577	0.0288831
hsv1		1st tertile vs 3rd tertile	0.0101837	0.00889703	1.14462	0.252409	0.870537	-0.00725446	0.0276219
hsv2	Attention	1st tertile vs 2nd tertile	0.0121976	0.006234	1.95662	0.0504366	0.725805	-2.10838e-05	0.0244162
hsv2		1st tertile vs 3rd tertile	0.00323163	0.006478	0.498862	0.617894	0.932488	-0.00946525	0.0159285
hsv2	DigitsForward	1st tertile vs 2nd tertile	0.000614937	0.014764	0.041651	0.966778	0.986139	-0.0283225	0.0295524
hsv2		1st tertile vs 3rd tertile	0.00424513	0.0152757	0.2779	0.781098	0.941827	-0.0256953	0.0341856
hsv2	TrailsA	1st tertile vs 2nd tertile	-0.0219857	0.0118732	-1.85171	0.0641121	0.725805	-0.0452571	0.00128569
hsv2		1st tertile vs 3rd tertile	0.00830597	0.0122879	0.675945	0.499099	0.932488	-0.0157784	0.0323903
hsv2	Executive	1st tertile vs 2nd tertile	0.00528653	0.00820377	0.644402	0.519338	0.932488	-0.0107929	0.0213659
hsv2		1st tertile vs 3rd tertile	-0.00951092	0.00849292	-1.11986	0.262813	0.886994	-0.026157	0.0071352
hsv2	ClockDrawing	1st tertile vs 2nd tertile	0.00075347	0.0092743	0.0812428	0.935251	0.986139	-0.0174242	0.0189311
hsv2		1st tertile vs 3rd tertile	0.00782686	0.00962037	0.813571	0.41592	0.932488	-0.0110291	0.0266828
hsv2	TrailsB	1st tertile vs 2nd tertile	0.0135145	0.0110503	1.223	0.221374	0.797396	-0.00814408	0.0351731
hsv2		1st tertile vs 3rd tertile	0.0057536	0.0114427	0.502817	0.61511	0.932488	-0.0166742	0.0281814
hsv2	VerbalLetters	1st tertile vs 2nd tertile	0.00376881	0.00690022	0.546186	0.584957	0.932488	-0.00975563	0.0172932
hsv2		1st tertile vs 3rd tertile	0.00400601	0.0072474	0.552752	0.580452	0.932488	-0.0101989	0.0182109
hsv2	Language	1st tertile vs 2nd tertile	0.00444865	0.0100257	0.443725	0.657257	0.932488	-0.0152017	0.024099
hsv2		1st tertile vs 3rd tertile	0.00400636	0.0103713	0.386292	0.699294	0.935461	-0.0163214	0.0243342
hsv2	TokenTest	1st tertile vs 2nd tertile	-0.0170404	0.0126633	-1.34566	0.17846	0.797396	-0.0418604	0.00777958
hsv2		1st tertile vs 3rd tertile	-0.00362054	0.0131035	-0.276303	0.782324	0.941827	-0.0293035	0.0220624
hsv2	VerbalAnimals	1st tertile vs 2nd tertile	0.0180628	0.010338	1.74723	0.080645	0.725805	-0.00219964	0.0383252
hsv2		1st tertile vs 3rd tertile	0.00485368	0.0106984	0.453682	0.650073	0.932488	-0.0161152	0.0258226
hsv2	BostonNaming59	1st tertile vs 2nd tertile	-0.000235725	0.0106149	-0.0222069	0.982284	0.986139	-0.021041	0.0205696
hsv2		1st tertile vs 3rd tertile	0.0031968	0.0109877	0.290944	0.771103	0.941827	-0.018339	0.0247326
hsv2	BostonNaming	1st tertile vs 2nd tertile	-0.0113796	0.0119636	-0.951184	0.341546	0.932488	-0.0348282	0.0120691
hsv2		1st tertile vs 3rd tertile	-0.00135191	0.0123811	-0.109191	0.913055	0.986139	-0.0256189	0.0229151
hsv2	Memory	1st tertile vs 2nd tertile	0.0137502	0.0108221	1.27058	0.203927	0.797396	-0.00746098	0.0349615
hsv2		1st tertile vs 3rd tertile	-0.00414746	0.0111632	-0.371528	0.710257	0.935461	-0.0260274	0.0177325
hsv2	FluidObject	1st tertile vs 2nd tertile	0.00549551	0.0130405	0.421418	0.673464	0.932488	-0.0200639	0.0310549
hsv2		1st tertile vs 3rd tertile	0.0120073	0.0134934	0.889862	0.373573	0.932488	-0.0144399	0.0384545
hsv2	WMS	1st tertile vs 2nd tertile	0.00879395	0.0109427	0.803635	0.421637	0.932488	-0.0126538	0.0302417
hsv2		1st tertile vs 3rd tertile	0.003091	0.011322	0.273008	0.784856	0.941827	-0.0191002	0.0252822
hsv2	VisualRepro	1st tertile vs 2nd tertile	0.00850826	0.00473973	1.79509	0.0726854	0.725805	-0.000781619	0.0177981
hsv2		1st tertile vs 3rd tertile	0.00647361	0.00497895	1.30019	0.19358	0.797396	-0.00328514	0.0162323
hsv2	Visual	1st tertile vs 2nd tertile	-0.0130375	0.00865387	-1.50655	0.131974	0.797396	-0.0299991	0.00392409
hsv2		1st tertile vs 3rd tertile	-0.0115301	0.00896488	-1.28614	0.19844	0.797396	-0.0291013	0.00604107
hsv2	MMSE	1st tertile vs 2nd tertile	-0.000742739	0.00881003	-0.0843061	0.932816	0.986139	-0.0180104	0.0165249
hsv2		1st tertile vs 3rd tertile	0.0175644	0.00913878	1.92197	0.0546532	0.725805	-0.000347556	0.0354764
Results derived from linear mixed effects regression models adjusting for age, sex, race, education, APOEε4, and two-way interactions of age, sex, race, education, and APOEε4 with time.

## Sheet: sTable 4
sTable 4A. Associations of continuous CMV antibody measurements with future differences in plasma proteomic abundance in MYHAT
Protein	Beta	SE	t	p	FDR	Lower CI (95%)	Upper CI (95%)
Abeta38	0.00640335	0.0381607	0.1678	0.867631	0.984993	-0.0708489	0.0836556
Abeta40	0.0212141	0.0282165	0.751833	0.456783	0.984993	-0.0359072	0.0783353
Abeta42	0.0313331	0.0442264	0.708471	0.482976	0.984993	-0.0581985	0.120865
ACHE	0.0202791	0.0176646	1.14801	0.25814	0.984993	-0.0154809	0.0560392
AGRN	0.0122242	0.016055	0.761394	0.451122	0.984993	-0.0202775	0.0447258
ANXA5	0.0553585	0.0648874	0.853148	0.398923	0.984993	-0.0759991	0.186716
BACE1	0.00417682	0.0132737	0.314669	0.754735	0.984993	-0.0226944	0.0310481
BASP1	-0.00425416	0.0219562	-0.193757	0.847399	0.984993	-0.0487022	0.0401939
BDNF	0.0161956	0.0603771	0.26824	0.789965	0.984993	-0.106031	0.138423
CALB2	-0.00526497	0.0229747	-0.229164	0.819971	0.984993	-0.0517749	0.0412449
CCL11	-0.0452361	0.0227888	-1.98501	0.0543961	0.984993	-0.0913696	0.000897438
CCL13	0.025728	0.0316043	0.814069	0.420678	0.984993	-0.0382514	0.0897075
CCL17	0.0992833	0.0767235	1.29404	0.203461	0.984993	-0.0560353	0.254602
CCL2	0.00303794	0.0325306	0.0933872	0.926087	0.984993	-0.0628168	0.0688927
CCL22	0.00422676	0.026551	0.159194	0.874359	0.984993	-0.0495229	0.0579764
CCL26	-0.0402776	0.0618428	-0.65129	0.518779	0.984993	-0.165472	0.0849166
CCL3	-0.0378528	0.0270655	-1.39857	0.170052	0.984993	-0.092644	0.0169384
CCL4	-0.0328327	0.0336225	-0.976508	0.334989	0.984993	-0.100898	0.0352326
CD40LG	-0.0163587	0.0584165	-0.280036	0.780969	0.984993	-0.134617	0.101899
CD63	0.0267613	0.0226626	1.18086	0.244998	0.984993	-0.0191168	0.0726393
CHI3L1	-0.00785304	0.0414076	-0.189652	0.850591	0.984993	-0.0916783	0.0759722
CHIT1	-0.0893418	0.107854	-0.828361	0.412639	0.984993	-0.30768	0.128997
CNTN2	0.0442305	0.0432517	1.02263	0.312949	0.984993	-0.0433281	0.131789
CRH	-0.0428219	0.0393139	-1.08923	0.282912	0.984993	-0.122409	0.0367649
CRP	-0.0579512	0.0432998	-1.33837	0.188729	0.984993	-0.145607	0.0297046
CSF2	0.000742076	0.0310936	0.0238659	0.981084	0.984993	-0.0622037	0.0636878
CST3	-0.00557932	0.00396393	-1.40752	0.1674	0.984993	-0.0136039	0.00244523
CX3CL1	-0.0102074	0.0148723	-0.686338	0.496667	0.984993	-0.0403148	0.0199
CXCL1	-0.0607302	0.0623971	-0.973285	0.336567	0.984993	-0.187047	0.0655862
CXCL10	0.0313094	0.0479359	0.653152	0.517591	0.984993	-0.0657317	0.128351
CXCL8	-0.0165434	0.0298758	-0.55374	0.583001	0.984993	-0.0770238	0.0439369
ENO2	0.0414686	0.0362199	1.14491	0.259406	0.984993	-0.0318547	0.114792
FABP3	0.0274704	0.0301615	0.910778	0.368154	0.984993	-0.0335883	0.0885291
FCN2	0.00187818	0.0167962	0.111822	0.911553	0.984993	-0.032124	0.0358804
FGF2	-0.00893052	0.046371	-0.192588	0.848307	0.984993	-0.102804	0.0849427
FLT1	-0.0535408	0.0212183	-2.52334	0.0159278	0.984993	-0.0964949	-0.0105867
FOLR1	0.00434946	0.0215191	0.202121	0.8409	0.984993	-0.0392136	0.0479125
GDNF	0.115111	0.0891767	1.29082	0.204566	0.984993	-0.0654181	0.295639
GFAP	-0.0101996	0.0271686	-0.375418	0.709437	0.984993	-0.0651996	0.0448004
GOT1	-0.00877313	0.0183718	-0.477533	0.635718	0.984993	-0.0459649	0.0284186
HBA1	-0.0137641	0.0648967	-0.212092	0.833169	0.984993	-0.145141	0.117613
ICAM1	0.0344083	0.0197988	1.7379	0.0903278	0.984993	-0.00567229	0.0744889
IFNG	0.0862046	0.0467311	1.84469	0.0728876	0.984993	-0.00839763	0.180807
IGF1	-0.00425854	0.013326	-0.319566	0.751047	0.984993	-0.0312356	0.0227185
IGFBP7	-0.0174394	0.0129057	-1.3513	0.184591	0.984993	-0.0435657	0.00868681
IL10	-0.0222116	0.0377092	-0.589023	0.559332	0.984993	-0.0985499	0.0541268
IL12p70	0.0389599	0.0365881	1.06482	0.293676	0.984993	-0.035109	0.113029
IL13	0.0709923	0.0814101	0.872033	0.388667	0.984993	-0.0938139	0.235798
IL15	0.0272863	0.0129856	2.10128	0.0423024	0.984993	0.000998448	0.0535742
IL16	-0.0210461	0.0210819	-0.998302	0.324448	0.984993	-0.0637242	0.021632
IL17A	-0.1412	0.104012	-1.35753	0.18262	0.984993	-0.351762	0.0693618
IL18	-0.0153203	0.0321126	-0.477079	0.636038	0.984993	-0.0803289	0.0496883
IL1B	-0.00241943	0.0120711	-0.200431	0.842212	0.984993	-0.0268561	0.0220173
IL2	0.00245971	0.0214029	0.114924	0.909111	0.984993	-0.0408682	0.0457876
IL33	0.00604178	0.0310814	0.194386	0.84691	0.984993	-0.0568793	0.0689628
IL4	-0.0472105	0.0338212	-1.39588	0.170852	0.984993	-0.115678	0.021257
IL5	0.0588607	0.0484713	1.21434	0.232111	0.984993	-0.0392644	0.156986
IL6	0.00191046	0.0412205	0.0463473	0.963276	0.984993	-0.0815362	0.0853571
IL6R	0.0123452	0.0220457	0.559981	0.578779	0.984993	-0.032284	0.0569744
IL7	0.0512047	0.0395663	1.29415	0.203424	0.984993	-0.0288931	0.131302
IL9	0.0554163	0.0481445	1.15104	0.256907	0.984993	-0.0420472	0.15288
KDR	0.0746621	0.0682466	1.094	0.280839	0.984993	-0.0634959	0.21282
KLK6	-0.00974046	0.0222558	-0.437659	0.664111	0.984993	-0.054795	0.0353141
MAPT	0.00104036	0.0231384	0.0449626	0.964373	0.984993	-0.0458009	0.0478816
MDH1	0.0107106	0.0210088	0.509817	0.613128	0.984993	-0.0318194	0.0532407
MME	-0.0779466	0.0703421	-1.10811	0.27478	0.984993	-0.220347	0.0644535
MSLN	0.0214331	0.0382141	0.560869	0.57818	0.984993	-0.0559273	0.0987936
NCAM1	-0.00299647	0.00832696	-0.359852	0.72095	0.984993	-0.0198535	0.0138606
NEFH	0.138814	0.118748	1.16898	0.249692	0.984993	-0.101578	0.379206
NEFL	-0.0134967	0.0246277	-0.54803	0.586876	0.984993	-0.0633529	0.0363595
NGF	-0.0217323	0.0166845	-1.30255	0.200569	0.984993	-0.0555083	0.0120437
NPTX1	-0.000615166	0.0226473	-0.0271629	0.978472	0.984993	-0.0464622	0.0452319
NPTX2	-0.0129729	0.0197101	-0.658186	0.514387	0.984993	-0.052874	0.0269282
NPTXR	-0.0106685	0.0180774	-0.590159	0.558578	0.984993	-0.0472644	0.0259273
NPY	-0.022355	0.0385457	-0.579962	0.565363	0.984993	-0.100387	0.0556766
NRGN	0.00112095	0.0592021	0.0189343	0.984993	0.984993	-0.118727	0.120969
Oligo.SNCA	0.00626529	0.051157	0.122472	0.903171	0.984993	-0.0972967	0.109827
PARK7	0.0152595	0.0401851	0.37973	0.70626	0.984993	-0.066091	0.0966099
PDGFRB	0.00923253	0.0319456	0.289008	0.774146	0.984993	-0.0554379	0.073903
PDLIM5	-0.119124	0.0902607	-1.31978	0.194806	0.984993	-0.301847	0.0635994
PGF	0.0296256	0.0124047	2.38826	0.0220022	0.984993	0.00451367	0.0547375
PGK1	-0.0200268	0.0485012	-0.412913	0.681991	0.984993	-0.118212	0.0781587
POSTN	-0.000539629	0.0253459	-0.0212906	0.983125	0.984993	-0.0518497	0.0507704
PRDX6	-0.0102228	0.0288423	-0.354438	0.72497	0.984993	-0.068611	0.0481654
PSEN1	-0.00612991	0.019536	-0.313776	0.755407	0.984993	-0.0456784	0.0334186
pTau.181	0.0136462	0.0297427	0.458809	0.648985	0.984993	-0.0465648	0.0738572
pTau.217	0.0114442	0.0264186	0.433186	0.667329	0.984993	-0.0420375	0.0649258
pTau.231	0.00106268	0.0284258	0.0373845	0.970374	0.984993	-0.0564822	0.0586076
pTDP43.409	-0.028235	0.0301697	-0.935873	0.355249	0.984993	-0.0893105	0.0328404
PTN	-0.000308545	0.0137546	-0.0224321	0.982221	0.984993	-0.0281533	0.0275362
REST	-0.0225299	0.0199328	-1.13029	0.265436	0.984993	-0.0628816	0.0178219
RUVBL2	-0.0254389	0.0270357	-0.940936	0.352681	0.984993	-0.0801699	0.0292921
S100A12	-0.0382616	0.0530249	-0.721578	0.474971	0.984993	-0.145605	0.0690818
S100B	0.0123786	0.0355153	0.348543	0.729356	0.984993	-0.0595184	0.0842757
SAA1	-0.0297435	0.0704894	-0.421957	0.675434	0.984993	-0.172442	0.112955
SFRP1	0.0323208	0.0432141	0.747922	0.459111	0.984993	-0.0551617	0.119803
SFTPD	-0.00780512	0.0312726	-0.249583	0.804254	0.984993	-0.0711132	0.0555029
SLIT2	-0.0941543	0.051851	-1.81586	0.0772881	0.984993	-0.199121	0.0108126
SNAP25	0.00207169	0.0113426	0.182647	0.856046	0.984993	-0.0208902	0.0250336
SNCA	0.00848382	0.0259738	0.32663	0.74574	0.984993	-0.0440974	0.0610651
SOD1	0.0146921	0.0301273	0.487666	0.628588	0.984993	-0.0462975	0.0756817
SQSTM1	0.00238236	0.0341414	0.0697794	0.944735	0.984993	-0.0667332	0.0714979
TAFA5	0.0325961	0.0309161	1.05434	0.298385	0.984993	-0.0299902	0.0951824
TARDBP	0.0271549	0.0334666	0.811404	0.422187	0.984993	-0.0405946	0.0949044
TEK	-0.00690139	0.0176837	-0.390269	0.698517	0.984993	-0.0427002	0.0288974
TIMP3	0.00216026	0.0780445	0.0276799	0.978062	0.984993	-0.155832	0.160153
TNF	-0.0116209	0.0215413	-0.539468	0.592711	0.984993	-0.055229	0.0319873
TREM1	0.00110732	0.0241641	0.0458252	0.96369	0.984993	-0.0478103	0.0500249
TREM2	0.0122248	0.0276914	0.441466	0.661378	0.984993	-0.0438336	0.0682832
UCHL1	0.00323135	0.0039863	0.810613	0.422636	0.984993	-0.0048385	0.0113012
VCAM1	-0.0108214	0.0129784	-0.833805	0.409602	0.984993	-0.0370948	0.0154519
VEGFA	0.017337	0.0163077	1.06312	0.294439	0.984993	-0.0156762	0.0503502
VEGFD	0.00416628	0.0181137	0.230008	0.81932	0.984993	-0.0325029	0.0408355
VSNL1	0.00420698	0.0188319	0.223396	0.824424	0.984993	-0.0339163	0.0423302
YWHAG	-0.00482315	0.00548528	-0.879291	0.38477	0.984993	-0.0159275	0.00628121
YWHAZ	-0.0151946	0.0310082	-0.490017	0.626939	0.984993	-0.0779674	0.0475783
sTable 4B. Associations of tertile CMV antibody measurements with future differences in plasma proteomic abundance in MYHAT
Protein	cmv group comparison	Beta	SE	t	p	FDR	Lower CI (95%)	Upper CI (95%)
Abeta38	1st tertile vs 2nd tertile	0.0801189	0.332523	0.240943	0.81093	0.985842	-0.593637	0.753875
Abeta38	1st tertile vs 3rd tertile	-0.131942	0.325763	-0.405024	0.687792	0.978511	-0.792001	0.528117
Abeta40	1st tertile vs 2nd tertile	0.0379453	0.248824	0.152498	0.879623	0.985842	-0.466221	0.542112
Abeta40	1st tertile vs 3rd tertile	0.0417148	0.243766	0.171126	0.865057	0.978511	-0.452202	0.535632
Abeta42	1st tertile vs 2nd tertile	-0.0507705	0.389785	-0.130253	0.897072	0.985842	-0.84055	0.739009
Abeta42	1st tertile vs 3rd tertile	-0.0184498	0.381861	-0.0483154	0.961725	0.987257	-0.792174	0.755274
ACHE	1st tertile vs 2nd tertile	0.114386	0.154931	0.738301	0.464989	0.985842	-0.199534	0.428305
ACHE	1st tertile vs 3rd tertile	0.158621	0.151781	1.04506	0.302774	0.976508	-0.148917	0.466159
AGRN	1st tertile vs 2nd tertile	0.0232407	0.138885	0.167337	0.868016	0.985842	-0.258168	0.304649
AGRN	1st tertile vs 3rd tertile	0.156483	0.136062	1.15009	0.257487	0.976508	-0.119205	0.432171
ANXA5	1st tertile vs 2nd tertile	-0.0199681	0.569147	-0.0350843	0.972201	0.985842	-1.17317	1.13323
ANXA5	1st tertile vs 3rd tertile	0.369366	0.557577	0.662448	0.51179	0.976508	-0.760393	1.49912
BACE1	1st tertile vs 2nd tertile	0.0362607	0.116235	0.311959	0.756823	0.985842	-0.199254	0.271776
BACE1	1st tertile vs 3rd tertile	0.00794248	0.113872	0.0697489	0.944769	0.978511	-0.222785	0.23867
BASP1	1st tertile vs 2nd tertile	0.0598699	0.188501	0.31761	0.752566	0.985842	-0.32207	0.44181
BASP1	1st tertile vs 3rd tertile	-0.167985	0.184669	-0.909652	0.368894	0.976508	-0.542161	0.206191
BDNF	1st tertile vs 2nd tertile	-0.173281	0.528475	-0.327888	0.744844	0.985842	-1.24407	0.897511
BDNF	1st tertile vs 3rd tertile	-0.050939	0.517732	-0.0983887	0.922155	0.978511	-1.09996	0.998086
CALB2	1st tertile vs 2nd tertile	-0.0427488	0.201067	-0.212609	0.832799	0.985842	-0.45015	0.364652
CALB2	1st tertile vs 3rd tertile	0.0221441	0.19698	0.112418	0.9111	0.978511	-0.376975	0.421263
CCL11	1st tertile vs 2nd tertile	-0.313048	0.202837	-1.54335	0.131257	0.985842	-0.724035	0.0979386
CCL11	1st tertile vs 3rd tertile	-0.212836	0.198714	-1.07107	0.291077	0.976508	-0.615468	0.189797
CCL13	1st tertile vs 2nd tertile	0.0725269	0.278629	0.260299	0.796076	0.985842	-0.492029	0.637083
CCL13	1st tertile vs 3rd tertile	0.101781	0.272965	0.372873	0.711371	0.978511	-0.451298	0.65486
CCL17	1st tertile vs 2nd tertile	0.585439	0.670146	0.873599	0.387971	0.985842	-0.772406	1.94328
CCL17	1st tertile vs 3rd tertile	0.869824	0.656523	1.3249	0.193331	0.976508	-0.460418	2.20007
CCL2	1st tertile vs 2nd tertile	0.00859178	0.284192	0.0302323	0.976044	0.985842	-0.567236	0.58442
CCL2	1st tertile vs 3rd tertile	-0.103513	0.278415	-0.371794	0.712167	0.978511	-0.667635	0.460609
CCL22	1st tertile vs 2nd tertile	0.0902376	0.230649	0.391234	0.697869	0.985842	-0.377101	0.557576
CCL22	1st tertile vs 3rd tertile	0.179354	0.22596	0.793742	0.432407	0.976508	-0.278485	0.637193
CCL26	1st tertile vs 2nd tertile	-0.191908	0.543706	-0.352962	0.72612	0.985842	-1.29356	0.909746
CCL26	1st tertile vs 3rd tertile	-0.0934366	0.532654	-0.175417	0.861708	0.978511	-1.1727	0.985822
CCL3	1st tertile vs 2nd tertile	-0.00870973	0.239137	-0.0364215	0.971142	0.985842	-0.493247	0.475828
CCL3	1st tertile vs 3rd tertile	-0.232621	0.234276	-0.992935	0.327191	0.976508	-0.707308	0.242067
CCL4	1st tertile vs 2nd tertile	0.00733128	0.297686	0.0246276	0.980484	0.985842	-0.595837	0.6105
CCL4	1st tertile vs 3rd tertile	-0.0820948	0.291634	-0.281499	0.779896	0.978511	-0.673002	0.508812
CD40LG	1st tertile vs 2nd tertile	0.0518335	0.504761	0.102689	0.918764	0.985842	-0.970909	1.07458
CD40LG	1st tertile vs 3rd tertile	-0.42925	0.4945	-0.868048	0.390963	0.976508	-1.4312	0.572702
CD63	1st tertile vs 2nd tertile	0.287174	0.196385	1.4623	0.152102	0.985842	-0.110741	0.685088
CD63	1st tertile vs 3rd tertile	0.166081	0.192393	0.863238	0.393568	0.976508	-0.223744	0.555906
CHI3L1	1st tertile vs 2nd tertile	-0.0838812	0.362076	-0.231667	0.818073	0.985842	-0.817517	0.649755
CHI3L1	1st tertile vs 3rd tertile	0.0587489	0.354716	0.165623	0.869356	0.978511	-0.659973	0.777471
CHIT1	1st tertile vs 2nd tertile	-0.352104	0.951263	-0.370144	0.713386	0.985842	-2.27955	1.57534
CHIT1	1st tertile vs 3rd tertile	-0.201131	0.931925	-0.215823	0.830311	0.978511	-2.08939	1.68713
CNTN2	1st tertile vs 2nd tertile	0.858092	0.357065	2.40318	0.0213817	0.826758	0.134609	1.58157
CNTN2	1st tertile vs 3rd tertile	0.363964	0.349807	1.04047	0.304871	0.976508	-0.344811	1.07274
CRH	1st tertile vs 2nd tertile	0.0639483	0.339828	0.188179	0.851765	0.985842	-0.624608	0.752505
CRH	1st tertile vs 3rd tertile	-0.399641	0.33292	-1.20041	0.237608	0.976508	-1.0742	0.274918
CRP	1st tertile vs 2nd tertile	0.0555572	0.378061	0.146953	0.883967	0.985842	-0.710467	0.821581
CRP	1st tertile vs 3rd tertile	-0.43202	0.370375	-1.16644	0.250901	0.976508	-1.18247	0.318432
CSF2	1st tertile vs 2nd tertile	0.336746	0.265714	1.26732	0.212959	0.985842	-0.201643	0.875134
CSF2	1st tertile vs 3rd tertile	0.0390242	0.260313	0.149913	0.881648	0.978511	-0.48842	0.566468
CST3	1st tertile vs 2nd tertile	-0.0502085	0.0341641	-1.46963	0.150115	0.985842	-0.119432	0.0190145
CST3	1st tertile vs 3rd tertile	-0.0531734	0.0334696	-1.58871	0.120636	0.976508	-0.120989	0.0146424
CX3CL1	1st tertile vs 2nd tertile	-0.0278304	0.129448	-0.214993	0.830954	0.985842	-0.290117	0.234456
CX3CL1	1st tertile vs 3rd tertile	-0.117662	0.126817	-0.927809	0.35952	0.976508	-0.374617	0.139293
CXCL1	1st tertile vs 2nd tertile	-0.588031	0.54425	-1.08044	0.286937	0.985842	-1.69079	0.514723
CXCL1	1st tertile vs 3rd tertile	-0.389624	0.533186	-0.730747	0.469536	0.976508	-1.46996	0.690713
CXCL10	1st tertile vs 2nd tertile	-0.119595	0.417284	-0.286603	0.776015	0.985842	-0.965092	0.725903
CXCL10	1st tertile vs 3rd tertile	0.265348	0.408801	0.649088	0.520291	0.976508	-0.562962	1.09366
CXCL8	1st tertile vs 2nd tertile	0.00468865	0.262444	0.0178654	0.985842	0.985842	-0.527073	0.53645
CXCL8	1st tertile vs 3rd tertile	-0.0587081	0.257108	-0.22834	0.820639	0.978511	-0.579659	0.462243
ENO2	1st tertile vs 2nd tertile	0.384563	0.315885	1.21742	0.231154	0.985842	-0.25548	1.02461
ENO2	1st tertile vs 3rd tertile	0.269723	0.309463	0.871583	0.389057	0.976508	-0.357309	0.896755
FABP3	1st tertile vs 2nd tertile	0.0599708	0.265003	0.226302	0.822212	0.985842	-0.476977	0.596919
FABP3	1st tertile vs 3rd tertile	0.191736	0.259616	0.738538	0.464847	0.976508	-0.334296	0.717769
FCN2	1st tertile vs 2nd tertile	-0.182033	0.142392	-1.2784	0.20907	0.985842	-0.470546	0.10648
FCN2	1st tertile vs 3rd tertile	0.0307579	0.139497	0.220491	0.826701	0.978511	-0.25189	0.313406
FGF2	1st tertile vs 2nd tertile	-0.131062	0.405569	-0.323155	0.748397	0.985842	-0.952823	0.6907
FGF2	1st tertile vs 3rd tertile	-0.121285	0.397325	-0.305253	0.761884	0.978511	-0.926341	0.683771
FLT1	1st tertile vs 2nd tertile	-0.43563	0.179483	-2.42714	0.0202054	0.826758	-0.799297	-0.0719625
FLT1	1st tertile vs 3rd tertile	-0.487364	0.175834	-2.77172	0.00867605	0.976508	-0.843639	-0.13109
FOLR1	1st tertile vs 2nd tertile	-0.0961176	0.18689	-0.5143	0.610101	0.985842	-0.474793	0.282558
FOLR1	1st tertile vs 3rd tertile	0.0579921	0.183091	0.316739	0.753222	0.978511	-0.312985	0.428969
GDNF	1st tertile vs 2nd tertile	-0.351392	0.764867	-0.459415	0.648624	0.985842	-1.90116	1.19838
GDNF	1st tertile vs 3rd tertile	0.994824	0.749319	1.32764	0.192431	0.976508	-0.52344	2.51309
GFAP.x	1st tertile vs 2nd tertile	-0.0972011	0.237093	-0.40997	0.684192	0.985842	-0.577597	0.383195
GFAP.x	1st tertile vs 3rd tertile	-0.143944	0.232273	-0.619719	0.539241	0.976508	-0.614574	0.326686
GOT1	1st tertile vs 2nd tertile	-0.106269	0.160275	-0.663042	0.511414	0.985842	-0.431016	0.218478
GOT1	1st tertile vs 3rd tertile	-0.011758	0.157016	-0.0748836	0.940711	0.978511	-0.329904	0.306388
HBA1	1st tertile vs 2nd tertile	0.304537	0.563553	0.540387	0.592169	0.985842	-0.83733	1.4464
HBA1	1st tertile vs 3rd tertile	-0.162442	0.552097	-0.294228	0.770228	0.978511	-1.2811	0.956212
ICAM1	1st tertile vs 2nd tertile	0.0661068	0.171135	0.386286	0.701498	0.985842	-0.280645	0.412858
ICAM1	1st tertile vs 3rd tertile	0.320952	0.167656	1.91435	0.063333	0.976508	-0.0187509	0.660654
IFNG	1st tertile vs 2nd tertile	0.845383	0.403793	2.0936	0.0432061	0.985842	0.0272204	1.66355
IFNG	1st tertile vs 3rd tertile	0.449071	0.395585	1.13521	0.263589	0.976508	-0.35246	1.2506
IGF1	1st tertile vs 2nd tertile	-0.0040206	0.115427	-0.0348324	0.972401	0.985842	-0.237898	0.229857
IGF1	1st tertile vs 3rd tertile	-0.0978679	0.113081	-0.865469	0.392358	0.976508	-0.326991	0.131255
IGFBP7	1st tertile vs 2nd tertile	-0.103866	0.112058	-0.926902	0.359984	0.985842	-0.330917	0.123184
IGFBP7	1st tertile vs 3rd tertile	-0.170067	0.10978	-1.54917	0.129854	0.976508	-0.392502	0.0523677
IL10	1st tertile vs 2nd tertile	0.387893	0.310205	1.25044	0.218989	0.985842	-0.240643	1.01643
IL10	1st tertile vs 3rd tertile	-0.341377	0.303899	-1.12332	0.268536	0.976508	-0.957136	0.274381
IL12p70	1st tertile vs 2nd tertile	0.238182	0.322693	0.738107	0.465105	0.985842	-0.415656	0.89202
IL12p70	1st tertile vs 3rd tertile	0.155538	0.316133	0.492003	0.625624	0.978511	-0.485008	0.796085
IL13	1st tertile vs 2nd tertile	0.107128	0.711643	0.150536	0.881159	0.985842	-1.3348	1.54905
IL13	1st tertile vs 3rd tertile	0.619745	0.697176	0.888936	0.379781	0.976508	-0.792868	2.03236
IL15	1st tertile vs 2nd tertile	0.350245	0.105272	3.32704	0.00199225	0.231101	0.136943	0.563547
IL15	1st tertile vs 3rd tertile	0.193804	0.103132	1.87918	0.0681144	0.976508	-0.0151619	0.40277
IL16	1st tertile vs 2nd tertile	-0.244387	0.182612	-1.33829	0.18897	0.985842	-0.614393	0.12562
IL16	1st tertile vs 3rd tertile	-0.136909	0.178899	-0.765285	0.448956	0.976508	-0.499393	0.225575
IL17A	1st tertile vs 2nd tertile	0.0293599	0.903907	0.0324811	0.974263	0.985842	-1.80213	1.86085
IL17A	1st tertile vs 3rd tertile	-1.19692	0.885531	-1.35164	0.184696	0.976508	-2.99118	0.597335
IL18	1st tertile vs 2nd tertile	-0.172399	0.280648	-0.614291	0.542782	0.985842	-0.741046	0.396247
IL18	1st tertile vs 3rd tertile	-0.0743567	0.274943	-0.270444	0.788321	0.978511	-0.631444	0.48273
IL1B	1st tertile vs 2nd tertile	-0.0340638	0.105442	-0.323058	0.74847	0.985842	-0.247709	0.179581
IL1B	1st tertile vs 3rd tertile	-0.0482944	0.103298	-0.467524	0.642867	0.978511	-0.257597	0.161008
IL2	1st tertile vs 2nd tertile	0.113529	0.186437	0.608938	0.546286	0.985842	-0.264228	0.491286
IL2	1st tertile vs 3rd tertile	0.0190552	0.182647	0.104328	0.917472	0.978511	-0.351023	0.389133
IL33	1st tertile vs 2nd tertile	0.220804	0.265402	0.831961	0.410769	0.985842	-0.316951	0.758559
IL33	1st tertile vs 3rd tertile	-0.156822	0.260006	-0.603145	0.550092	0.976508	-0.683645	0.370001
IL4	1st tertile vs 2nd tertile	-0.474818	0.2927	-1.6222	0.113252	0.985842	-1.06788	0.118248
IL4	1st tertile vs 3rd tertile	-0.332091	0.28675	-1.15812	0.254236	0.976508	-0.913102	0.248919
IL5	1st tertile vs 2nd tertile	0.544061	0.4186	1.29972	0.201738	0.985842	-0.304103	1.39223
IL5	1st tertile vs 3rd tertile	0.581814	0.410091	1.41875	0.164342	0.976508	-0.249108	1.41274
IL6	1st tertile vs 2nd tertile	0.111454	0.360071	0.309534	0.758652	0.985842	-0.618119	0.841027
IL6	1st tertile vs 3rd tertile	-0.0460762	0.352751	-0.13062	0.896784	0.978511	-0.760818	0.668665
IL6R	1st tertile vs 2nd tertile	-0.0124151	0.192244	-0.0645801	0.948856	0.985842	-0.401938	0.377108
IL6R	1st tertile vs 3rd tertile	0.12554	0.188336	0.666574	0.50918	0.976508	-0.256065	0.507144
IL7	1st tertile vs 2nd tertile	0.183253	0.347408	0.527486	0.601005	0.985842	-0.520663	0.887169
IL7	1st tertile vs 3rd tertile	0.40707	0.340346	1.19605	0.239287	0.976508	-0.282536	1.09668
IL9	1st tertile vs 2nd tertile	0.261404	0.422171	0.619189	0.539586	0.985842	-0.593996	1.1168
IL9	1st tertile vs 3rd tertile	0.448992	0.413589	1.0856	0.284679	0.976508	-0.389019	1.287
KDR	1st tertile vs 2nd tertile	0.0346091	0.586577	0.0590019	0.953268	0.985842	-1.15391	1.22313
KDR	1st tertile vs 3rd tertile	0.837325	0.574653	1.4571	0.153525	0.976508	-0.327032	2.00168
KLK6	1st tertile vs 2nd tertile	-0.16933	0.193213	-0.87639	0.386473	0.985842	-0.560815	0.222156
KLK6	1st tertile vs 3rd tertile	-0.123846	0.189285	-0.654281	0.516977	0.976508	-0.507373	0.259682
MAPT	1st tertile vs 2nd tertile	-0.0574605	0.20173	-0.284839	0.777356	0.985842	-0.466204	0.351283
MAPT	1st tertile vs 3rd tertile	-0.114718	0.197629	-0.580474	0.565114	0.976508	-0.515153	0.285716
MDH1	1st tertile vs 2nd tertile	0.12976	0.183158	0.708463	0.483098	0.985842	-0.241352	0.500873
MDH1	1st tertile vs 3rd tertile	0.107451	0.179434	0.59883	0.552935	0.976508	-0.256118	0.471019
MME	1st tertile vs 2nd tertile	0.18086	0.615143	0.294012	0.770392	0.985842	-1.06554	1.42726
MME	1st tertile vs 3rd tertile	-0.504597	0.602638	-0.837314	0.407792	0.976508	-1.72566	0.716463
MSLN	1st tertile vs 2nd tertile	0.267763	0.332361	0.805637	0.4256	0.985842	-0.405665	0.94119
MSLN	1st tertile vs 3rd tertile	0.244413	0.325605	0.750645	0.457614	0.976508	-0.415324	0.904151
NCAM1	1st tertile vs 2nd tertile	-0.0878125	0.0716093	-1.22627	0.227844	0.985842	-0.232907	0.0572818
NCAM1	1st tertile vs 3rd tertile	-0.0407509	0.0701536	-0.580882	0.564842	0.976508	-0.182896	0.101394
NEFH	1st tertile vs 2nd tertile	1.32713	1.03325	1.28442	0.206979	0.985842	-0.766436	3.42069
NEFH	1st tertile vs 3rd tertile	0.990974	1.01224	0.978986	0.333945	0.976508	-1.06003	3.04198
NEFL	1st tertile vs 2nd tertile	-0.0112107	0.214226	-0.0523313	0.958546	0.985842	-0.445273	0.422852
NEFL	1st tertile vs 3rd tertile	-0.170806	0.209871	-0.813862	0.420931	0.976508	-0.596045	0.254433
NGF	1st tertile vs 2nd tertile	-0.0248251	0.146756	-0.169159	0.866593	0.985842	-0.32218	0.27253
NGF	1st tertile vs 3rd tertile	-0.155523	0.143772	-1.08173	0.286372	0.976508	-0.446833	0.135787
NPTX1	1st tertile vs 2nd tertile	0.148091	0.19547	0.757615	0.45348	0.985842	-0.247968	0.54415
NPTX1	1st tertile vs 3rd tertile	-0.0539327	0.191496	-0.281639	0.77979	0.978511	-0.441941	0.334075
NPTX2	1st tertile vs 2nd tertile	0.132173	0.166491	0.793876	0.43233	0.985842	-0.205169	0.469515
NPTX2	1st tertile vs 3rd tertile	-0.171188	0.163106	-1.04955	0.300733	0.976508	-0.501672	0.159297
NPTXR	1st tertile vs 2nd tertile	0.109062	0.148157	0.736126	0.466296	0.985842	-0.191132	0.409256
NPTXR	1st tertile vs 3rd tertile	-0.239023	0.145145	-1.64679	0.108071	0.976508	-0.533115	0.0550688
NPY	1st tertile vs 2nd tertile	0.192912	0.331721	0.581549	0.564397	0.985842	-0.479219	0.865044
NPY	1st tertile vs 3rd tertile	-0.24062	0.324978	-0.74042	0.463718	0.976508	-0.899088	0.417848
NRGN	1st tertile vs 2nd tertile	-0.412047	0.513746	-0.802044	0.427649	0.985842	-1.453	0.628901
NRGN	1st tertile vs 3rd tertile	-0.0984087	0.503302	-0.195526	0.846051	0.978511	-1.1182	0.921379
Oligo.SNCA	1st tertile vs 2nd tertile	0.0248723	0.448092	0.0555072	0.956033	0.985842	-0.883048	0.932793
Oligo.SNCA	1st tertile vs 3rd tertile	0.0159969	0.438983	0.0364408	0.971127	0.988164	-0.873467	0.90546
PARK7	1st tertile vs 2nd tertile	-0.204605	0.346321	-0.590797	0.558249	0.985842	-0.906319	0.497108
PARK7	1st tertile vs 3rd tertile	0.206057	0.339281	0.607335	0.547338	0.976508	-0.481392	0.893506
PDGFRB	1st tertile vs 2nd tertile	-0.109529	0.278133	-0.393803	0.695987	0.985842	-0.67308	0.454021
PDGFRB	1st tertile vs 3rd tertile	0.0948949	0.272479	0.348265	0.729615	0.978511	-0.4572	0.64699
PDLIM5	1st tertile vs 2nd tertile	-0.380657	0.803237	-0.473903	0.638354	0.985842	-2.00817	1.24686
PDLIM5	1st tertile vs 3rd tertile	-0.524222	0.786909	-0.666179	0.509429	0.976508	-2.11865	1.07021
PGF	1st tertile vs 2nd tertile	0.179302	0.109026	1.64458	0.108527	0.985842	-0.0416053	0.40021
PGF	1st tertile vs 3rd tertile	0.232979	0.10681	2.18125	0.0355945	0.976508	0.016562	0.449396
PGK1	1st tertile vs 2nd tertile	0.0173526	0.422821	0.0410401	0.967485	0.985842	-0.839365	0.87407
PGK1	1st tertile vs 3rd tertile	-0.252283	0.414226	-0.609046	0.546215	0.976508	-1.09158	0.587019
POSTN	1st tertile vs 2nd tertile	0.258614	0.205298	1.2597	0.215665	0.985842	-0.157358	0.674587
POSTN	1st tertile vs 3rd tertile	-0.264624	0.201124	-1.31572	0.196362	0.976508	-0.67214	0.142893
PRDX6	1st tertile vs 2nd tertile	-0.151868	0.25175	-0.603249	0.550024	0.985842	-0.661962	0.358226
PRDX6	1st tertile vs 3rd tertile	-0.0503434	0.246632	-0.204123	0.839376	0.978511	-0.550068	0.449381
PSEN1	1st tertile vs 2nd tertile	-0.133308	0.169884	-0.784702	0.437624	0.985842	-0.477525	0.210909
PSEN1	1st tertile vs 3rd tertile	-0.0468285	0.16643	-0.28137	0.779994	0.978511	-0.384048	0.290391
pTau.181	1st tertile vs 2nd tertile	-0.104012	0.26064	-0.399065	0.69214	0.985842	-0.63212	0.424095
pTau.181	1st tertile vs 3rd tertile	-0.051546	0.255342	-0.201871	0.841124	0.978511	-0.568918	0.465826
pTau.217	1st tertile vs 2nd tertile	0.0714384	0.231564	0.308504	0.759429	0.985842	-0.397755	0.540632
pTau.217	1st tertile vs 3rd tertile	0.00131924	0.226857	0.00581528	0.995391	0.995391	-0.458336	0.460975
pTau.231	1st tertile vs 2nd tertile	-0.144056	0.247339	-0.582426	0.563812	0.985842	-0.645212	0.357099
pTau.231	1st tertile vs 3rd tertile	-0.147743	0.242311	-0.609726	0.54577	0.976508	-0.638711	0.343225
pTDP43.409	1st tertile vs 2nd tertile	-0.154671	0.260682	-0.593333	0.556568	0.985842	-0.682862	0.37352
pTDP43.409	1st tertile vs 3rd tertile	-0.350549	0.255382	-1.37264	0.178126	0.976508	-0.868003	0.166905
PTN	1st tertile vs 2nd tertile	-0.0394275	0.120052	-0.32842	0.744446	0.985842	-0.282677	0.203822
PTN	1st tertile vs 3rd tertile	-0.0575901	0.117612	-0.489663	0.627263	0.978511	-0.295894	0.180714
REST	1st tertile vs 2nd tertile	-0.114423	0.175128	-0.653371	0.517557	0.985842	-0.469266	0.240419
REST	1st tertile vs 3rd tertile	-0.167267	0.171568	-0.97493	0.335926	0.976508	-0.514896	0.180363
RUVBL2	1st tertile vs 2nd tertile	-0.109537	0.237022	-0.462137	0.646689	0.985842	-0.589789	0.370715
RUVBL2	1st tertile vs 3rd tertile	-0.205069	0.232204	-0.883141	0.382862	0.976508	-0.675558	0.265421
S100A12	1st tertile vs 2nd tertile	-0.118314	0.466945	-0.25338	0.801377	0.985842	-1.06444	0.827807
S100A12	1st tertile vs 3rd tertile	-0.126793	0.457453	-0.277171	0.783192	0.978511	-1.05368	0.800095
S100B	1st tertile vs 2nd tertile	-0.0943901	0.307318	-0.307142	0.760457	0.985842	-0.717075	0.528295
S100B	1st tertile vs 3rd tertile	0.212551	0.30107	0.705985	0.484619	0.976508	-0.397475	0.822577
SAA1	1st tertile vs 2nd tertile	0.213518	0.612336	0.348695	0.729295	0.985842	-1.02719	1.45423
SAA1	1st tertile vs 3rd tertile	-0.332244	0.599888	-0.553844	0.583017	0.978511	-1.54773	0.883244
SFRP1	1st tertile vs 2nd tertile	-0.0494431	0.376927	-0.131174	0.896348	0.985842	-0.81317	0.714284
SFRP1	1st tertile vs 3rd tertile	0.274877	0.369265	0.744389	0.461343	0.976508	-0.473325	1.02308
SFTPD	1st tertile vs 2nd tertile	-0.32145	0.267546	-1.20147	0.237201	0.985842	-0.86355	0.22065
SFTPD	1st tertile vs 3rd tertile	-0.00300052	0.262107	-0.0114477	0.990928	0.995391	-0.534081	0.528079
SLIT2	1st tertile vs 2nd tertile	-0.490695	0.458873	-1.06935	0.29184	0.985842	-1.42046	0.43907
SLIT2	1st tertile vs 3rd tertile	-0.666873	0.449545	-1.48344	0.146426	0.976508	-1.57774	0.24399
SNAP25	1st tertile vs 2nd tertile	0.0975849	0.0980493	0.995263	0.326073	0.985842	-0.101082	0.296252
SNAP25	1st tertile vs 3rd tertile	0.032824	0.0960561	0.341717	0.734497	0.978511	-0.161804	0.227452
SNCA	1st tertile vs 2nd tertile	0.0476806	0.227654	0.209444	0.835251	0.985842	-0.41359	0.508951
SNCA	1st tertile vs 3rd tertile	0.0288775	0.223026	0.129481	0.897679	0.978511	-0.423016	0.480771
SOD1	1st tertile vs 2nd tertile	0.180708	0.262869	0.687447	0.496088	0.985842	-0.351914	0.713331
SOD1	1st tertile vs 3rd tertile	0.12704	0.257525	0.493312	0.624707	0.978511	-0.394755	0.648835
SQSTM1	1st tertile vs 2nd tertile	0.0420077	0.298042	0.140946	0.888678	0.985842	-0.561883	0.645899
SQSTM1	1st tertile vs 3rd tertile	0.141305	0.291983	0.48395	0.631273	0.978511	-0.450309	0.73292
TAFA5	1st tertile vs 2nd tertile	0.0123374	0.269519	0.0457758	0.963735	0.985842	-0.53376	0.558435
TAFA5	1st tertile vs 3rd tertile	0.284496	0.26404	1.07747	0.288244	0.976508	-0.2505	0.819492
TARDBP	1st tertile vs 2nd tertile	-0.0580389	0.292202	-0.198626	0.843643	0.985842	-0.650096	0.534018
TARDBP	1st tertile vs 3rd tertile	0.20375	0.286262	0.711762	0.481076	0.976508	-0.376271	0.783771
TEK	1st tertile vs 2nd tertile	-0.146419	0.153251	-0.955423	0.345565	0.985842	-0.456935	0.164096
TEK	1st tertile vs 3rd tertile	-0.0464964	0.150135	-0.309697	0.758529	0.978511	-0.350699	0.257707
TIMP3	1st tertile vs 2nd tertile	-0.559241	0.676907	-0.826171	0.414003	0.985842	-1.93078	0.812303
TIMP3	1st tertile vs 3rd tertile	-0.377684	0.663146	-0.569534	0.572436	0.976508	-1.72135	0.965978
TNF	1st tertile vs 2nd tertile	-0.100494	0.188617	-0.532794	0.597362	0.985842	-0.482669	0.281681
TNF	1st tertile vs 3rd tertile	-0.0657682	0.184783	-0.355921	0.723921	0.978511	-0.440174	0.308638
TREM1	1st tertile vs 2nd tertile	0.0669526	0.211331	0.316814	0.753165	0.985842	-0.361245	0.49515
TREM1	1st tertile vs 3rd tertile	0.0186711	0.207035	0.0901833	0.928628	0.978511	-0.400822	0.438164
TREM2	1st tertile vs 2nd tertile	0.134426	0.241217	0.557284	0.580689	0.985842	-0.354325	0.623178
TREM2	1st tertile vs 3rd tertile	0.172439	0.236313	0.729707	0.470164	0.976508	-0.306376	0.651255
UCHL1	1st tertile vs 2nd tertile	0.0226374	0.034991	0.646951	0.521657	0.985842	-0.048261	0.0935359
UCHL1	1st tertile vs 3rd tertile	0.00365828	0.0342797	0.106719	0.915589	0.978511	-0.0657989	0.0731155
VCAM1	1st tertile vs 2nd tertile	-0.0923493	0.113675	-0.812395	0.421762	0.985842	-0.322678	0.137979
VCAM1	1st tertile vs 3rd tertile	-0.0513785	0.111365	-0.461354	0.647246	0.978511	-0.277024	0.174268
VEGFA	1st tertile vs 2nd tertile	-0.0155096	0.143167	-0.108332	0.914318	0.985842	-0.305593	0.274574
VEGFA	1st tertile vs 3rd tertile	0.110597	0.140256	0.788535	0.435407	0.976508	-0.173589	0.394783
VEGFD	1st tertile vs 2nd tertile	0.0823051	0.158131	0.520486	0.605826	0.985842	-0.238099	0.40271
VEGFD	1st tertile vs 3rd tertile	0.0559418	0.154917	0.361109	0.720072	0.978511	-0.257949	0.369833
VSNL1	1st tertile vs 2nd tertile	-0.133303	0.160294	-0.831616	0.410961	0.985842	-0.458091	0.191484
VSNL1	1st tertile vs 3rd tertile	0.110076	0.157036	0.700959	0.487714	0.976508	-0.208109	0.428261
YWHAG	1st tertile vs 2nd tertile	-0.0671328	0.047167	-1.4233	0.163028	0.985842	-0.162702	0.0284367
YWHAG	1st tertile vs 3rd tertile	-0.0158679	0.0462082	-0.343401	0.733241	0.978511	-0.109495	0.0777588
YWHAZ	1st tertile vs 2nd tertile	-0.162068	0.271034	-0.597962	0.553508	0.985842	-0.711236	0.387099
YWHAZ	1st tertile vs 3rd tertile	-0.0399107	0.265525	-0.150309	0.881337	0.978511	-0.577915	0.498093
Results derived from linear regression models adjusting for age, sex, and and time difference between blood draws (i.e., time between blood draw used for antibody measurement in 2006-2008 and blood draw used for proteomic measurement in 2017-2020).

## Sheet: sTable 5
sTable 5. Consensus transcript expression levels of FLT1
Cell type	nTPM	Tissue type	nTPM	Tissue type	TPM
Adipocytes	383.1	adipose tissue	45.7	Adipose_Subcutaneous	28.6129
Alveolar cells type 1	3.9	adrenal gland	9.2	Adipose_Visceral_Omentum.	35.6887
Alveolar cells type 2	0.9	amygdala	19.7	Adrenal.Gland	5.19348
Astrocytes	1.9	appendix	7.1	Artery_Aorta	6.37648
B-cells	6.7	basal ganglia	24.2	Artery_Coronary	13.2798
Basal keratinocytes	3.9	bone marrow	0.7	Artery_Tibial	8.75247
Basal prostatic cells	13.8	breast	29.4	Bladder	9.79949
Basal respiratory cells	0.9	cerebellum	10.6	Brain_Amygdala	7.98782
Basal squamous epithelial cells	0.2	cerebral cortex	17.4	Brain_Anterior.cingulate.cortex_BA24.	8.18554
Bipolar cells	16.3	cervix	14.5	Brain_Caudate_basal.ganglia.	11.0039
Breast glandular cells	1.1	choroid plexus	12.9	Brain_Cerebellar.Hemisphere	10.3314
Breast myoepithelial cells	1.6	colon	8.9	Brain_Cerebellum	10.0266
Cardiomyocytes	10.4	duodenum	6.8	Brain_Cortex	8.70952
Cholangiocytes	5.7	endometrium	15.5	Brain_Frontal.Cortex_BA9.	10.3843
Ciliated cells	2	epididymis	3.3	Brain_Hippocampus	10.2851
Club cells	5	esophagus	5.1	Brain_Hypothalamus	10.2139
Collecting duct cells	1.9	fallopian tube	11.3	Brain_Nucleus.accumbens_basal.ganglia.	6.8163
Cone photoreceptor cells	3.4	gallbladder	15.3	Brain_Putamen_basal.ganglia.	10.0458
Cytotrophoblasts	182.7	heart muscle	44.6	Brain_Spinal.cord_cervical.c.1.	14.5343
dendritic cells	1.6	hippocampal formation	24.1	Brain_Substantia.nigra	14.4345
Distal enterocytes	0	hypothalamus	20.4	Breast_Mammary.Tissue	25.3367
Distal tubular cells	0	kidney	33.7	Cervix_Ectocervix	15.5914
Ductal cells	0.9	liver	17.1	Cervix_Endocervix	16.8061
Early spermatids	164.5	lung	24.8	Colon_Sigmoid	7.46017
Endometrial stromal cells	1.4	lymph node	5.1	Colon_Transverse	5.71753
Endothelial cells	364.4	midbrain	28.7	Esophagus_Gastroesophageal.Junction	9.64574
Enteroendocrine cells	0	ovary	5.1	Esophagus_Mucosa	3.39335
Erythroid cells	0	pancreas	10.7	Esophagus_Muscularis	10.1441
Excitatory neurons	0.8	parathyroid gland	27.8	Fallopian.Tube	13.6845
Exocrine glandular cells	0.1	pituitary gland	8.8	Heart_Atrial.Appendage	14.1579
Extravillous trophoblasts	980.8	placenta	405.3	Heart_Left.Ventricle	12.6014
Fibroblasts	32.5	prostate	13.5	Kidney_Cortex	15.6941
Gastric mucus-secreting cells	0.6	rectum	5.8	Kidney_Medulla	11.8077
Glandular and luminal cells	2.3	retina	48.3	Liver	2.07297
granulocytes	0.5	salivary gland	6.8	Lung	25.3862
Granulosa cells	0.6	seminal vesicle	9.6	Minor.Salivary.Gland	6.19043
Hepatocytes	5.6	skeletal muscle	18.1	Muscle_Skeletal	7.6704
Hofbauer cells	16.9	skin	5.6	Nerve_Tibial	14.6134
Horizontal cells	4.4	small intestine	9	Ovary	3.96092
Inhibitory neurons	13.8	smooth muscle	16.2	Pancreas	2.74767
Intestinal goblet cells	0	spinal cord	24	Pituitary	8.02634
Ionocytes	6.3	spleen	17.4	Prostate	13.6229
Kupffer cells	37.9	stomach	10.1	Skin_Not.Sun.Exposed_Suprapubic.	4.7446
Langerhans cells	95.3	testis	5.9	Skin_Sun.Exposed_Lower.leg.	5.17804
Late spermatids	184.7	thymus	3.5	Small.Intestine_Terminal.Ileum	7.36692
Leydig cells	16.2	thyroid gland	45.8	Spleen	9.14271
Lymphatic endothelial cells	0.9	tongue	36.7	Stomach	6.61255
Macrophages	21.3	tonsil	5.3	Testis	9.35455
Melanocytes	3.4	urinary bladder	13.1	Thyroid	54.173
Mesothelial cells	1.2	vagina	9.2	Uterus	21.5128
Microglial cells	414.2			Vagina	8.94366
monocytes	63.1			Whole.Blood	0.288592
Mucus glandular cells	9.7
Muller glia cells	159.7
NK-cells	0.5
Oligodendrocyte precursor cells	9
Oligodendrocytes	1.9
Oocytes	0
Ovarian stromal cells	1.2
Pancreatic endocrine cells	0
Paneth cells	0.1
Peritubular cells	46.6
Plasma cells	6.3
Prostatic glandular cells	1.3
Proximal enterocytes	0.1
Proximal tubular cells	0
Rod photoreceptor cells	4.8
Salivary duct cells	1.1
Schwann cells	28.9
Secretory cells	0.8
Serous glandular cells	3.7
Sertoli cells	29.9
Skeletal myocytes	32.2
Smooth muscle cells	41.8
Spermatocytes	14.3
Spermatogonia	3.2
Squamous epithelial cells	0.8
Suprabasal keratinocytes	3.8
Syncytiotrophoblasts	1127.1
T-cells	1.9
Undifferentiated cells	0
Results obained from the Human Protein Atlas (nTPM; https://www.proteinatlas.org) and GTEx Portal (median nTPM; https://www.gtexportal.org/home/). Key: nTPM, normalized Transcripts per Million.

## Sheet: sTable 6
sTable 6A. Associations of continuous CMV antibody measurements with cross-sectional plasma proteomic abundance in BLSA
Antibody	EntrezGeneSymbol	SeqId	Beta	SE	t	p	Lower CI (95%)	Upper CI (95%)
cmv	FLT1	16315-105	0.128815	0.056072	2.29731	0.0222524	0.0189136	0.238716
sTable 6B. Associations of tertile CMV antibody measurements with cross-sectional plasma proteomic abundance in BLSA
Antibody	EntrezGeneSymbol	SeqId	cmv group comparison	Beta	SE	t	p	Lower CI (95%)	Upper CI (95%)
cmv	FLT1	16315-105	1st tertile vs 2nd tertile	0.221677	0.135729	1.63323	0.103416	-0.044352	0.487706
cmv	FLT1	16315-105	1st tertile vs 3rd tertile	0.410108	0.136371	3.00729	0.00284746	0.14282	0.677396
Results derived from linear regression models adjusting for age and sex.

## Sheet: sTable 7
sTable 7A. Correlations of plasma protein measurements across Nulisa and SomaScan platforms
Protein type	EntrezGeneSymbol	rho	p
Vascular	PDGFRB	0.851857	4.40233e-13
Vascular	SAA1	0.834697	6.44401e-12
Vascular	POSTN	0.592721	2.81613e-05
Vascular	VEGFA	0.514497	0.000416185
Inflammation	CRP	0.966939	2.36645e-25
Inflammation	S100A12	0.949562	2.91418e-22
Inflammation	TREM2	0.936958	7.245e-20
Inflammation	CHIT1	0.924564	6.21041e-18
Inflammation	TIMP3	0.917548	5.09168e-18
Inflammation	SFTPD	0.864355	1.64718e-13
Inflammation	CCL17	0.853641	9.71267e-12
Inflammation	PRDX6	0.839587	1.288e-11
Inflammation	TREM1	0.803836	8.5725e-11
Inflammation	CXCL8	0.768856	6.85588e-09
Inflammation	IL7	0.724658	5.76323e-08
Inflammation	IL9	0.699052	2.61461e-07
Inflammation	IL16	0.690577	2.9803e-07
Inflammation	CHI3L1	0.65222	2.15227e-06
Inflammation	CCL22	0.643141	4.36203e-06
Inflammation	TEK	0.53537	0.000258887
Inflammation	FCN2	0.519164	0.000426857
Results derived from Spearman's correlations reported by the Washington University School of Medicine (Ibanez et al., 2025; PubMedID: 39575871).
sTable 7B. Associations of of continuous CMV antibody measurements and plasma FLT1 levels with cross-sectional plasma proteomic abundance in MYHAT
Predictor	Protein type	EntrezGeneSymbol	Beta	p
FLT1	Vascular	PDGFRB	-0.0781931	0.727581
FLT1	Vascular	SAA1	0.848544	0.0822546
FLT1	Vascular	POSTN	0.177619	0.31844
FLT1	Vascular	VEGFA	-0.0271667	0.81625
FLT1	Inflammation	CRP	0.240898	0.442424
FLT1	Inflammation	S100A12	-0.146857	0.702387
FLT1	Inflammation	TREM2	-0.103878	0.604541
FLT1	Inflammation	CHIT1	0.333416	0.663712
FLT1	Inflammation	TIMP3	0.645402	0.243946
FLT1	Inflammation	SFTPD	0.254247	0.266229
FLT1	Inflammation	CCL17	-0.0228775	0.966892
FLT1	Inflammation	PRDX6	0.0333512	0.873039
FLT1	Inflammation	TREM1	0.00998212	0.953841
FLT1	Inflammation	CXCL8	-0.217808	0.299301
FLT1	Inflammation	IL7	0.0434466	0.880809
FLT1	Inflammation	IL9	0.382348	0.262548
FLT1	Inflammation	IL16	0.0269187	0.859895
FLT1	Inflammation	CHI3L1	-0.109242	0.726039
FLT1	Inflammation	CCL22	0.127382	0.500371
FLT1	Inflammation	TEK	0.0434026	0.728207
FLT1	Inflammation	FCN2	0.319592	0.00458866
CMV	Vascular	PDGFRB	0.00923253	0.774146
CMV	Vascular	SAA1	-0.0297435	0.675434
CMV	Vascular	POSTN	-0.000539629	0.983125
CMV	Vascular	VEGFA	0.017337	0.294439
CMV	Inflammation	CRP	-0.0579512	0.188729
CMV	Inflammation	S100A12	-0.0382616	0.474971
CMV	Inflammation	TREM2	0.0122248	0.661378
CMV	Inflammation	CHIT1	-0.0893418	0.412639
CMV	Inflammation	TIMP3	0.00216026	0.978062
CMV	Inflammation	SFTPD	-0.00780512	0.804254
CMV	Inflammation	CCL17	0.0992833	0.203461
CMV	Inflammation	PRDX6	-0.0102228	0.72497
CMV	Inflammation	TREM1	0.00110732	0.963689
CMV	Inflammation	CXCL8	-0.0165434	0.583001
CMV	Inflammation	IL7	0.0512047	0.203424
CMV	Inflammation	IL9	0.0554163	0.256907
CMV	Inflammation	IL16	-0.0210461	0.324448
CMV	Inflammation	CHI3L1	-0.00785304	0.850591
CMV	Inflammation	CCL22	0.00422676	0.874359
CMV	Inflammation	TEK	-0.00690139	0.698517
CMV	Inflammation	FCN2	0.00187818	0.911553
sTable 7C. Associations of of continuous CMV antibody measurements and plasma FLT1 levels with cross-sectional plasma proteomic abundance in BLSA
Predictor	Protein type	EntrezGeneSymbol	SeqId	Beta	p
FLT1	Vascular	PDGFRB	3459-49	-0.12136	0.488587
FLT1	Vascular	SAA1	15515-2	-0.67014	0.032368
FLT1	Vascular	SAA1	4336-2	-0.10332	0.837679
FLT1	Vascular	POSTN	3457-57	0.182115	0.068928
FLT1	Vascular	POSTN	6645-53	0.19105	0.067928
FLT1	Vascular	VEGFA	14032-2	-0.49558	0.000584
FLT1	Vascular	VEGFA	19437-61	-0.44377	0.002368
FLT1	Vascular	VEGFA	2597-8	-0.12164	0.032954
FLT1	Vascular	VEGFA	4867-15	-0.46419	0.003138
FLT1	Inflammation	CRP	4337-49	-0.32566	0.293886
FLT1	Inflammation	S100A12	5852-6	-0.56695	0.004334
FLT1	Inflammation	TREM2	11851-21	0.111177	0.357369
FLT1	Inflammation	TREM2	16300-4	0.025698	0.864097
FLT1	Inflammation	TREM2	5635-66	0.145023	0.289103
FLT1	Inflammation	CHIT1	10460-1	0.644392	0.04046
FLT1	Inflammation	CHIT1	3600-2	0.536291	0.00625
FLT1	Inflammation	TIMP3	2480-58	-0.59439	0.007538
FLT1	Inflammation	SFTPD	19590-46	0.443475	0.023499
FLT1	Inflammation	SFTPD	4414-69	-0.21171	0.302525
FLT1	Inflammation	CCL17	3519-3	-0.3655	0.011834
FLT1	Inflammation	PRDX6	5018-68	-0.73106	3.23e-05
FLT1	Inflammation	TREM1	9266-1	-0.08415	0.382846
FLT1	Inflammation	CXCL8	3447-64	0.008644	0.91095
FLT1	Inflammation	IL7	14049-17	-0.02455	0.761698
FLT1	Inflammation	IL7	4140-3	0.02916	0.641549
FLT1	Inflammation	IL9	5834-18	0.110422	0.267535
FLT1	Inflammation	IL16	2774-10	0.074397	0.413894
FLT1	Inflammation	CHI3L1	11104-13	-0.3031	0.335281
FLT1	Inflammation	CCL22	22993-9	0.314247	0.017589
FLT1	Inflammation	CCL22	3508-78	0.265448	0.042474
FLT1	Inflammation	TEK	3773-15	0.082158	0.245838
FLT1	Inflammation	FCN2	13717-15	0.074721	0.469763
FLT1	Inflammation	FCN2	3313-21	0.038057	0.730245
CMV	Vascular	PDGFRB	3459-49	-0.154656	0.0701957
CMV	Vascular	SAA1	15515-2	0.00982099	0.949085
CMV	Vascular	SAA1	4336-2	-0.578422	0.0186525
CMV	Vascular	POSTN	3457-57	-0.0580584	0.236716
CMV	Vascular	POSTN	6645-53	-0.0668712	0.191768
CMV	Vascular	VEGFA	14032-2	-0.0840145	0.235837
CMV	Vascular	VEGFA	19437-61	-0.0581371	0.418732
CMV	Vascular	VEGFA	2597-8	-0.0448205	0.108877
CMV	Vascular	VEGFA	4867-15	-0.0922842	0.232621
CMV	Inflammation	CRP	4337-49	-0.0845076	0.578176
CMV	Inflammation	S100A12	5852-6	-0.0890309	0.35855
CMV	Inflammation	TREM2	11851-21	-0.0575143	0.330884
CMV	Inflammation	TREM2	16300-4	-0.0992071	0.176621
CMV	Inflammation	TREM2	5635-66	-0.0516868	0.440581
CMV	Inflammation	CHIT1	10460-1	-0.093477	0.544339
CMV	Inflammation	CHIT1	3600-2	-0.00764192	0.936781
CMV	Inflammation	TIMP3	2480-58	-0.13918	0.203275
CMV	Inflammation	SFTPD	19590-46	-0.173475	0.0705334
CMV	Inflammation	SFTPD	4414-69	0.0784279	0.434987
CMV	Inflammation	CCL17	3519-3	-0.076437	0.284326
CMV	Inflammation	PRDX6	5018-68	0.0121695	0.889141
CMV	Inflammation	TREM1	9266-1	-0.101628	0.0303178
CMV	Inflammation	CXCL8	3447-64	0.0429103	0.255726
CMV	Inflammation	IL7	14049-17	-0.0231735	0.558344
CMV	Inflammation	IL7	4140-3	0.0161558	0.598413
CMV	Inflammation	IL9	5834-18	0.0349393	0.473215
CMV	Inflammation	IL16	2774-10	-0.0871994	0.0496688
CMV	Inflammation	CHI3L1	11104-13	0.0478955	0.755919
CMV	Inflammation	CCL22	22993-9	0.00197408	0.975775
CMV	Inflammation	CCL22	3508-78	-0.0140329	0.826958
CMV	Inflammation	TEK	3773-15	-0.0284073	0.412419
CMV	Inflammation	FCN2	13717-15	-0.075984	0.131829
CMV	Inflammation	FCN2	3313-21	-0.0520101	0.335455
Results derived from linear regression models adjusting for age and sex.
sTable 7D. Sensitivity analyses
MYHAT (n=43)	CMV titer Beta	CMV titer SE	CMV titer t	CMV titer p	CMV titer Lower CI (95%)	CMV titer Upper CI (95%)	Variables	Analysis type
	-0.0535408	0.0212183	-2.52334	0.0159278	-0.0964949	-0.0105867	CMV titer+TimeDiff+Age+Sex	Primary
	-0.0555552	0.0221172	-2.51186	0.0165019	-0.100369	-0.0107416	CMV titer+TimeDiff+Age+Sex+Race	Sensitivity
	-0.0535421	0.0214624	-2.49469	0.0171982	-0.0970291	-0.0100551	CMV titer+TimeDiff+Age+Sex+Education	Sensitivity
	-0.0553327	0.0223997	-2.47024	0.0183744	-0.100761	-0.00990394	CMV titer+TimeDiff+Age+Sex+Race+Education	Sensitivity
	Time difference Beta	Time difference SE	Time difference t	Time difference p	Time difference Lower CI (95%)	Time difference Upper CI (95%)	Variables	Analysis type
	0.0294628	0.187098	0.157473	0.875706	-0.349298	0.408223	CMV titer+TimeDiff+Age+Sex	Primary
	0.0468014	0.199423	0.234684	0.815682	-0.35657	0.450173	TimeDiff+Age+Sex	Sensitivity
BLSA (n=323)	CMV titer Beta	CMV titer SE	CMV titer t	CMV titer p	CMV titer Lower CI (95%)	CMV titer Upper CI (95%)	Variables	Analysis type
	0.128815	0.056072	2.29731	0.0222524	0.0189136	0.238716	CMV titer+Age+Sex	Primary
	0.117491	0.056629	2.075	0.0388	0.00649816	4.12363	CMV titer+Age+Sex+Race	Sensitivity
	0.127504	0.0563268	2.264	0.0243	0.0171038	4.49377	CMV titer+Age+Sex+Education	Sensitivity
	0.116717	0.056859	2.053	0.0409	0.00527336	4.08074	CMV titer+Age+Sex+Race+Education	Sensitivity
	Interaction Beta	Interaction SE	Interaction t	Interaction p	Interaction Lower CI (95%)	Interaction Upper CI (95%)	Variables	Analysis type
	-0.042109	0.144278	-0.292	0.771	-0.324894	-0.428042	CMV titer+Age+Sex+Race+CMV titer*Race	Sensitivity
	-0.0129036	0.0239191	-0.539	0.59	-0.059785	-1.03252	CMV titer+Age+Sex+Education+CMV titer*Education	Sensitivity
Results derived from linear regression models.

## Sheet: sTable 8
sTable 8A. Associations of continuous CMV antibody measurements and plasma proteomic abundance with brain structure in BLSA
Predictor	Age-related atrophy pattern	Beta	SE	t	p	Lower CI (95%)	Upper CI (95%)
cmv	Subcortical (R1)	0.111038	0.0662358	1.6764	0.0951691	-0.0187843	0.24086
cmv	Medial temporal (R2)	0.0402306	0.0638223	0.630354	0.529158	-0.084861	0.165322
cmv	Parieto-temporal (R3)	-0.065341	0.0587416	-1.11235	0.26728	-0.180475	0.0497926
cmv	Diffuse cortical (R4)	-0.143141	0.0610438	-2.3449	0.0199791	-0.262787	-0.0234956
cmv	Perisylvian (R5)	-0.0165823	0.0628432	-0.263867	0.792145	-0.139755	0.10659
FLT1	Subcortical (R1)	0.0252287	0.33516	0.0752736	0.94007	-0.631685	0.682143
FLT1	Medial temporal (R2)	-0.0736817	0.321049	-0.229503	0.818704	-0.702937	0.555574
FLT1	Parieto-temporal (R3)	0.199564	0.295802	0.674654	0.500648	-0.380208	0.779336
FLT1	Diffuse cortical (R4)	0.359041	0.309862	1.15871	0.247908	-0.248288	0.966371
FLT1	Perisylvian (R5)	-0.052593	0.315893	-0.16649	0.867934	-0.671744	0.566558
cmv*FLT1	Subcortical (R1)	-0.0458455	0.330722	-0.138623	0.889885	-0.694061	0.60237
cmv*FLT1	Medial temporal (R2)	-0.215768	0.31827	-0.677941	0.498574	-0.839578	0.408041
cmv*FLT1	Parieto-temporal (R3)	-0.402358	0.291541	-1.38011	0.169056	-0.973777	0.169061
cmv*FLT1	Diffuse cortical (R4)	-0.30322	0.302663	-1.00184	0.317602	-0.89644	0.29
cmv*FLT1	Perisylvian (R5)	-0.303662	0.313068	-0.969954	0.333212	-0.917276	0.309952
sTable 8B. Associations of tertile CMV antibody measurements and plasma proteomic abundance with brain structure in BLSA
Predictor	Age-related atrophy pattern	cmv group comparison	Beta	SE	t	p	Lower CI (95%)	Upper CI (95%)
cmv	Subcortical (R1)	1st tertile vs 2nd tertile	0.224	0.160441	1.39615	0.164171	-0.0923162	0.540316
cmv		1st tertile vs 3rd tertile	0.164647	0.162023	1.01619	0.310729	-0.15479	0.484083
cmv	Medial temporal (R2)	1st tertile vs 2nd tertile	0.13843	0.154167	0.897923	0.370275	-0.165517	0.442377
cmv		1st tertile vs 3rd tertile	0.0474834	0.155688	0.304992	0.76068	-0.259462	0.354429
cmv	Parieto-temporal (R3)	1st tertile vs 2nd tertile	0.112832	0.14118	0.799209	0.42509	-0.165511	0.391175
cmv		1st tertile vs 3rd tertile	-0.161797	0.142573	-1.13484	0.257761	-0.442886	0.119291
cmv	Diffuse cortical (R4)	1st tertile vs 2nd tertile	0.0735694	0.147089	0.500169	0.61749	-0.216424	0.363562
cmv		1st tertile vs 3rd tertile	-0.296513	0.14854	-1.99618	0.0472314	-0.589366	-0.00365877
cmv	Perisylvian (R5)	1st tertile vs 2nd tertile	0.103567	0.151661	0.682884	0.495447	-0.19544	0.402575
cmv		1st tertile vs 3rd tertile	-0.0339982	0.153158	-0.221982	0.824548	-0.335955	0.267959
cmv*FLT1	Subcortical (R1)	1st tertile vs 2nd tertile	0.0787653	0.960528	0.0820021	0.934726	-1.81513	1.97266
cmv*FLT1		1st tertile vs 3rd tertile	0.081094	1.00795	0.0804546	0.935955	-1.90629	2.06848
cmv*FLT1	Medial temporal (R2)	1st tertile vs 2nd tertile	-0.11591	0.920898	-0.125867	0.899962	-1.93166	1.69984
cmv*FLT1		1st tertile vs 3rd tertile	-0.709739	0.966361	-0.734445	0.463525	-2.61513	1.19565
cmv*FLT1	Parieto-temporal (R3)	1st tertile vs 2nd tertile	-0.110316	0.840761	-0.131209	0.89574	-1.76806	1.54743
cmv*FLT1		1st tertile vs 3rd tertile	-0.840681	0.882268	-0.952864	0.341792	-2.58027	0.898903
cmv*FLT1	Diffuse cortical (R4)	1st tertile vs 2nd tertile	0.73883	0.874409	0.844948	0.399135	-0.985259	2.46292
cmv*FLT1		1st tertile vs 3rd tertile	0.357082	0.917578	0.389157	0.697568	-1.45212	2.16629
cmv*FLT1	Perisylvian (R5)	1st tertile vs 2nd tertile	0.834603	0.905997	0.921199	0.35804	-0.951768	2.62097
cmv*FLT1		1st tertile vs 3rd tertile	0.50308	0.950725	0.529154	0.597277	-1.37148	2.37764
Results derived from linear regression models adjusting for age, sex, race, education, and APOEε4.
sTable 8C. Associations of continuous CMV antibody measurements with brain structure in BLSA (voxel-based brain volume analyses)
Region	Hemisphere	Cluster size (voxels)	Peak voxel coordinates (x,y,z)	t-value (peak voxel)
Cuneus	Left	152	-11,-83,25	2.83739
Superior frontal gyrus	Right	127	22,31,53	3.33687
Parietal lobe	Left	189	-43,-57,32	3.44304
Occipital pole	Right	100	5,-91,1	3.57245
Superior frontal gyrus	Left	165	-20,21,59	3.79802
Inferior temporal gyrus	Left	321	-54,-7,-29	-4.82248
Medial frontal cortex	Left	289	-5,49,7	-3.87955
Temporal lobe	Left	167	-48,16,-15	-3.85842
Anterior cingulate gyrus	Left	518	3,38,17	-3.79485
Superior temporal gyrus	Left	178	-64,-12,7	-3.65564
Results derived from linear regression models adjusting for age, sex, race, education, APOEε4, and intracranial volume. Top five positive and negative associations are reported.

## Sheet: sTable 9
sTable 9A. Associations of continuous CMV antibody measurements and plasma proteomic abundance with dementia odds in BLSA
Predictor	Beta	SE	t	p	Lower CI (95%)	Upper CI (95%)	OR
cmv	-0.449142	0.216085	-2.07854	0.0376593	0.411318	0.964132	0.638176
FLT1	0.315924	0.200926	1.57234	0.115871	0.931016	2.05429	1.37153
cmv*FLT1	-0.54234	0.254638	-2.12984	0.0331846	0.345241	0.94179	0.581387
sTable 9B. Associations of tertile CMV antibody measurements and plasma proteomic abundance with dementia odds in BLSA
Predictor	cmv group comparison	Beta	SE	t	p	Lower CI (95%)	Upper CI (95%)	OR
cmv	1st tertile vs 2nd tertile	0.30524	0.4737	0.644	0.5193	0.537158	3.476	1.35695
cmv	1st tertile vs 3rd tertile	-1.14868	0.5238	-2.193	0.0283	0.108852	0.858907	0.317054
cmv*FLT1	1st tertile vs 2nd tertile	3.19924	2.92413	1.094	0.2739	0.0744652	8043.63	24.514
cmv*FLT1	1st tertile vs 3rd tertile	-4.4934	2.74234	-1.639	0.1013	4.13324e-05	2.15153	0.0111826
Results derived from logistic regression models adjusting for age, sex, race, education, and APOEε4.

## Sheet: sTable 10
sTable 10. Associations of continuous and seropositive CMV antibody measurements and plasma proteomic abundance with dementia risk in UKB
Outcome	Predictor	Beta	SE	t	p	Lower CI (95%)	Upper CI (95%)	HR
All cause dementia	cmv (pp150)	-0.09254	0.2907	-0.318	0.750258	0.51562	1.612	0.9116
All cause dementia	cmv (pp52)	0.005198	0.1937	0.027	0.97859	0.68764	1.469	1.005
All cause dementia	cmv (pp28)	0.2155	0.1966	1.096	0.27305	0.84381	1.823	1.24
All cause dementia	cmv (seropositive)	-0.4368	0.4016	-1.088	0.27674	0.29404	1.42	0.6461
All cause dementia	FLT1	0.2202	0.2331	0.945	0.34484	0.78927	1.968	1.246
All cause dementia	cmv (pp150)*FLT1	0.3724	0.41	0.908	0.363736	0.64971	3.242	1.451
All cause dementia	cmv (pp52)*FLT1	0.1988	0.1755	1.132	0.25746	0.86481	1.721	1.22
All cause dementia	cmv (pp28)*FLT1	0.08428	0.2168	0.389	0.69753	0.71126	1.664	1.088
All cause dementia	cmv (seropositive)*FLT1	0.7202	0.4261	1.69	0.09103	0.89133	4.737	2.055
Alzheimer’s disease	cmv (pp150)	-0.5057	0.5336	-0.948	0.34326	0.21191	1.716	0.6031
Alzheimer’s disease	cmv (pp52)	-0.1824	0.2979	-0.612	0.540356	0.464691	1.494	0.8332
Alzheimer’s disease	cmv (pp28)	0.5856	0.2857	2.05	0.040381	1.02601	3.1443	1.796
Alzheimer’s disease	cmv (seropositive)	-0.5953	0.5708	-1.043	0.296965	0.18015	1.688	0.5514
Alzheimer’s disease	FLT1	0.4244	0.3059	1.387	0.165347	0.8393	2.784	1.529
Alzheimer’s disease	cmv (pp150)*FLT1	-0.1328	0.8763	-0.152	0.87951	0.15718	4.878	0.8756
Alzheimer’s disease	cmv (pp52)*FLT1	0.2061	0.1569	1.314	0.18884	0.9036	1.671	1.229
Alzheimer’s disease	cmv (pp28)*FLT1	0.0002457	0.2926	0.001	0.99933	0.563643	1.775	1
Alzheimer’s disease	cmv (seropositive)*FLT1	1.628	0.1527	10.664	<0.001	3.778	6.874	5.096
Results derived from Cox proportional hazards regression models adjusting for age, sex, race, education, and APOEε4.

[truncated: 17 more sheets: sTable 11, sTable 12, sTable 13, sTable 14, sTable 15, sTable 16, sTable 17, sTable 18, sTable 19, sTable 20, sTable 21, sTable 22, sTable 23, sTable 24, sTable 25, sTable 26, sTable 27]
